# Supplementary material for: N-(2-Chloro­phen­yl)succinamic acid
Source: Acta Crystallogr Sect E Struct Rep Online. 2009 Jan 28;65(Pt 2):o399. doi: 10.1107/S1600536809002979 (PMC2968338; doi:10.1107/S1600536809002979)
Supplement: Supplementary file 2 [file e-65-0o399-Isup2.hkl]

# 
# h,k,l, Fc-squared, Fo-squared, sigma(Fo-squared) and status flag 
# 
data_I
_shelx_title ' AO7 P21/N' 
_shelx_refln_list_code          4 
_shelx_F_calc_maximum      119.93 
_exptl_crystal_F_000       472.00 
_reflns_d_resolution_high  0.8002 
 
loop_ 
 _symmetry_equiv_pos_as_xyz 
 'x, y, z' 
 '-x+1/2, y+1/2, -z+1/2' 
 '-x, -y, -z' 
 'x-1/2, -y-1/2, z-1/2' 
 
_cell_length_a     4.9056 
_cell_length_b    11.1260 
_cell_length_c    18.6770 
_cell_angle_alpha  90.000 
_cell_angle_beta   94.920 
_cell_angle_gamma  90.000 
 
_shelx_F_squared_multiplier     1.000 
 
loop_ 
 _refln_index_h 
 _refln_index_k 
 _refln_index_l 
 _refln_F_squared_calc 
 _refln_F_squared_meas 
 _refln_F_squared_sigma 
 _refln_observed_status 
   2   0   0     1154.81     1113.40      9.66 o 
   4   0   0     1073.48     1045.64      8.51 o 
   6   0   0      114.03      120.55      7.95 o 
   1   1   0        0.64        4.00      0.27 o 
   2   1   0        0.18        0.12      0.31 o 
   3   1   0        0.78       -0.14      0.14 o 
   4   1   0       19.40       23.04      1.35 o 
   5   1   0      160.21      149.46      1.97 o 
   6   1   0        0.61       -1.30      1.30 o 
   0   2   0      383.58      403.91      2.56 o 
   1   2   0     5247.72     5421.81     16.59 o 
   2   2   0      160.94      200.52      2.06 o 
   3   2   0      271.08      274.03      2.66 o 
   4   2   0       81.90       89.14      2.04 o 
   5   2   0      205.77      205.47      2.78 o 
   6   2   0       36.96       37.46      4.10 o 
   1   3   0       54.68       73.60      1.20 o 
   2   3   0      120.88      124.80      2.85 o 
   3   3   0       64.90       52.95      1.05 o 
   4   3   0        0.44       -0.24      0.63 o 
   5   3   0       45.75       47.06      2.49 o 
   0   4   0     4037.88     4071.90     35.35 o 
   1   4   0      306.77      286.44      2.73 o 
   2   4   0      387.89      355.64      5.69 o 
   3   4   0      345.90      330.83      3.89 o 
   4   4   0       46.94       42.80      1.66 o 
   5   4   0      122.18      137.11      7.39 o 
   1   5   0        4.46        2.47      0.84 o 
   2   5   0        2.07        1.80      0.97 o 
   3   5   0       18.92       20.06      1.31 o 
   4   5   0       17.55       15.80      1.97 o 
   5   5   0        0.24       -1.27      2.42 o 
   0   6   0      408.90      396.40      4.38 o 
   1   6   0      438.81      418.21      3.17 o 
   2   6   0       74.33       79.30      2.73 o 
   3   6   0        3.18        6.95      1.65 o 
   4   6   0      128.76      146.87      2.88 o 
   5   6   0       50.60       48.65      2.86 o 
   1   7   0      696.98      722.29      4.49 o 
   2   7   0       21.60       21.88      1.39 o 
   3   7   0      169.78      174.82      3.10 o 
   4   7   0       65.84       61.62      2.27 o 
   5   7   0        5.04        2.80      6.88 o 
   0   8   0     1529.01     1554.62      9.94 o 
   1   8   0      200.76      214.24      3.68 o 
   2   8   0      290.06      273.56      7.04 o 
   3   8   0      145.49      144.83      2.71 o 
   4   8   0       25.07       28.00      2.97 o 
   1   9   0       37.10       40.23      1.61 o 
   2   9   0      184.38      179.34      2.67 o 
   3   9   0       27.75       25.25      2.08 o 
   4   9   0       21.58       18.23      3.21 o 
   0  10   0      219.83      231.58      4.56 o 
   1  10   0      514.08      521.72     10.10 o 
   2  10   0       10.16        9.03      2.01 o 
   3  10   0        0.69       -0.02      0.45 o 
   4  10   0       54.89       57.59      3.55 o 
   1  11   0       38.70       31.80      1.91 o 
   2  11   0        0.63        0.04      0.37 o 
   3  11   0        7.56       10.03      2.87 o 
   0  12   0       32.63       32.14      3.32 o 
   1  12   0      163.21      172.42      6.44 o 
   2  12   0        0.94       -0.80      1.85 o 
   3  12   0       15.88       15.53      3.39 o 
   1  13   0        2.86        3.07      3.03 o 
   2  13   0        5.64        3.89      3.41 o 
  -5   0   1       49.68       43.83      2.25 o 
  -3   0   1     1193.73     1218.72      7.38 o 
  -1   0   1     6611.50     6412.00    493.00 o 
   1   0   1     1675.56     1529.95     64.15 o 
   3   0   1      410.29      464.27      7.39 o 
   5   0   1       26.97       25.14      2.48 o 
  -6   1   1        1.31       -1.74      2.61 o 
  -5   1   1        5.20        1.22      2.08 o 
  -4   1   1        1.16       -0.02      0.77 o 
  -3   1   1       98.92      125.06      2.19 o 
  -2   1   1     1498.48     1634.29      5.68 o 
  -1   1   1     1791.47     1774.63      4.42 o 
   1   1   1      556.95      648.47      4.72 o 
   2   1   1     1018.69     1117.83     10.81 o 
   3   1   1      645.39      688.45      6.86 o 
   4   1   1       37.75       28.79      1.09 o 
   5   1   1        0.46       -0.35      1.31 o 
   6   1   1        0.18        0.63      3.71 o 
  -6   2   1       15.78       17.23      3.51 o 
  -5   2   1      126.70      122.56      2.34 o 
  -4   2   1      266.63      279.42      2.40 o 
  -3   2   1        0.61        0.98      0.76 o 
  -2   2   1      252.93      200.64      1.48 o 
  -1   2   1        4.22        9.95      0.53 o 
   0   2   1      655.67      722.66      2.13 o 
   1   2   1      739.61      748.16      3.84 o 
   2   2   1      691.03      731.36      7.69 o 
   3   2   1       67.77       62.32      1.43 o 
   4   2   1       59.39       66.04      1.50 o 
   5   2   1       37.36       40.08      2.21 o 
   6   2   1      155.73      158.79      4.14 o 
  -5   3   1       21.90       21.38      2.58 o 
  -4   3   1      208.40      220.62      5.28 o 
  -3   3   1      123.92      137.87      1.62 o 
  -2   3   1      341.78      373.24      3.58 o 
  -1   3   1        1.68        0.74      0.45 o 
   0   3   1     2230.89     2331.00      3.38 o 
   1   3   1      297.80      285.10      7.23 o 
   2   3   1      150.15      159.28      3.93 o 
   3   3   1      120.72      124.46      2.01 o 
   4   3   1        2.70        2.68      1.57 o 
   5   3   1       12.68        8.69      2.93 o 
  -5   4   1      388.94      397.05      7.14 o 
  -4   4   1       18.18       18.47      1.73 o 
  -3   4   1     1061.81     1067.74      8.10 o 
  -2   4   1     1750.67     1870.39     14.04 o 
  -1   4   1       43.80       35.85      0.74 o 
   0   4   1      502.89      512.81      4.18 o 
   1   4   1     6511.46     7028.01     17.76 o 
   2   4   1       92.75       87.95      1.12 o 
   3   4   1      216.17      223.75      3.03 o 
   4   4   1       26.56       27.23      1.77 o 
   5   4   1        3.09        4.15      2.74 o 
  -5   5   1        9.22        5.61      2.80 o 
  -4   5   1       50.59       50.77      1.84 o 
  -3   5   1        3.83        2.78      1.20 o 
  -2   5   1      345.31      342.96      5.00 o 
  -1   5   1      590.27      603.99      3.75 o 
   0   5   1     4235.47     4504.62     10.09 o 
   1   5   1       20.85       22.71      1.14 o 
   2   5   1      102.13      111.48      1.63 o 
   3   5   1       10.09       11.18      0.99 o 
   4   5   1       84.65       85.49      3.45 o 
   5   5   1       12.69        9.71      3.12 o 
  -5   6   1        4.14        4.75      2.75 o 
  -4   6   1      263.81      291.64      8.39 o 
  -3   6   1      323.78      325.70      5.25 o 
  -2   6   1      756.88      769.83      5.31 o 
  -1   6   1      256.93      256.41      2.09 o 
   0   6   1       13.92        2.25      0.59 o 
   1   6   1      221.76      211.32      6.30 o 
   2   6   1     1265.52     1290.89      9.67 o 
   3   6   1     1589.80     1651.63     10.76 o 
   4   6   1       25.29       21.39      1.91 o 
   5   6   1        2.59        2.44      4.18 o 
  -5   7   1       39.85       35.28      3.28 o 
  -4   7   1       48.27       40.85      1.84 o 
  -3   7   1       33.56       30.78      1.82 o 
  -2   7   1       49.25       40.66      2.32 o 
  -1   7   1      202.73      196.28      1.99 o 
   0   7   1       36.44       40.82      1.02 o 
   1   7   1        2.18        3.39      1.24 o 
   2   7   1       18.57       22.40      2.64 o 
   3   7   1        4.24        4.62      2.29 o 
   4   7   1       30.50       35.35      4.47 o 
   5   7   1        1.68       -0.46      4.45 o 
  -5   8   1       32.91       35.29      5.12 o 
  -4   8   1       39.77       32.84      3.21 o 
  -3   8   1        5.38        4.28      1.83 o 
  -2   8   1     1024.14     1010.05      6.94 o 
  -1   8   1      128.90      116.87      2.13 o 
   0   8   1       73.83       74.89      1.31 o 
   1   8   1       11.00        7.75      1.37 o 
   2   8   1      373.19      390.48     11.62 o 
   3   8   1       32.07       26.22      2.55 o 
   4   8   1       10.67        8.19      3.67 o 
  -4   9   1       62.71       56.79      3.16 o 
  -3   9   1      238.93      232.37      3.16 o 
  -2   9   1       36.73       39.19      2.18 o 
  -1   9   1      152.53      160.98      2.90 o 
   0   9   1        0.91        0.34      1.52 o 
   1   9   1        3.46        3.18      1.43 o 
   2   9   1        0.16       -0.44      1.91 o 
   3   9   1        0.01       -0.96      0.96 o 
   4   9   1        6.85        6.65      3.19 o 
  -4  10   1       69.49       69.09      3.79 o 
  -3  10   1      105.26       98.23      2.45 o 
  -2  10   1       13.99       11.89      2.00 o 
  -1  10   1       16.72       15.21      1.97 o 
   0  10   1        6.99        7.47      1.92 o 
   1  10   1      426.02      465.09      3.88 o 
   2  10   1      123.34      114.88      2.36 o 
   3  10   1       30.60       31.87      2.30 o 
   4  10   1        0.02        0.60      1.89 o 
  -3  11   1       83.47       81.39      3.64 o 
  -2  11   1        2.16        1.91      2.09 o 
  -1  11   1       17.83       15.69      3.65 o 
   0  11   1        0.32       -0.46      1.61 o 
   1  11   1       96.60       91.70      2.11 o 
   2  11   1       29.70       25.84      2.35 o 
   3  11   1       17.35       18.50      2.80 o 
  -3  12   1        6.02        3.91      3.62 o 
  -2  12   1       89.71       99.65      2.87 o 
  -1  12   1       23.11       28.00      2.95 o 
   0  12   1      105.04      117.58      2.43 o 
   1  12   1      106.74      119.29      2.46 o 
   2  12   1       28.67       30.15      3.54 o 
   3  12   1        2.01        1.84      3.62 o 
  -2  13   1        4.50        0.13      2.45 o 
  -1  13   1       15.20       11.82      2.99 o 
   0  13   1        6.89        6.38      2.54 o 
   1  13   1        0.79        0.43      4.03 o 
   2  13   1       53.82       57.35      4.28 o 
  -6   0   2        6.65        6.28      4.86 o 
  -4   0   2      860.54      875.16      5.23 o 
  -2   0   2        2.31        1.77      0.70 o 
   0   0   2      126.24       -0.11      0.20 o 
   2   0   2      190.78      186.91      3.97 o 
   4   0   2      335.09      346.09      6.82 o 
   6   0   2        1.11       -0.63      1.54 o 
  -6   1   2        0.17       -0.47      4.52 o 
  -5   1   2      335.64      343.37      4.44 o 
  -4   1   2        7.66        7.85      1.28 o 
  -3   1   2      344.88      413.86      4.81 o 
  -2   1   2        0.85        0.93      0.55 o 
  -1   1   2      284.48      269.43      2.71 o 
   0   1   2      857.62      433.41     29.34 o 
   1   1   2      765.26      871.87      2.84 o 
   2   1   2       24.55       17.52      0.47 o 
   3   1   2      393.97      426.30      2.82 o 
   4   1   2       41.56       49.72      1.68 o 
   5   1   2        0.06       -1.23      1.41 o 
   6   1   2        4.66        1.42      3.29 o 
  -6   2   2        4.09        4.02      3.51 o 
  -5   2   2      115.46      124.25      2.91 o 
  -4   2   2       98.70       98.19      1.47 o 
  -3   2   2     1562.21     1772.29     12.13 o 
  -2   2   2       51.07       74.81      1.63 o 
  -1   2   2     2409.89     2298.48      8.47 o 
   0   2   2      698.48      784.54      2.75 o 
   1   2   2    11695.64    12115.19     79.02 o 
   2   2   2      478.66      566.89      3.95 o 
   3   2   2     1418.27     1459.88      7.73 o 
   4   2   2      378.06      384.78      2.72 o 
   5   2   2       36.56       40.47      3.33 o 
  -5   3   2      116.16      129.74      2.96 o 
  -4   3   2       45.44       51.00      1.54 o 
  -3   3   2      100.43      124.10      2.30 o 
  -2   3   2        4.92        9.96      0.48 o 
  -1   3   2      164.61      163.67      0.96 o 
   0   3   2        2.90        6.18      0.80 o 
   1   3   2       70.73       73.80      0.96 o 
   2   3   2        7.60        9.08      0.62 o 
   3   3   2      193.56      187.05      2.45 o 
   4   3   2        4.47        2.73      1.45 o 
   5   3   2        1.45       -0.25      2.58 o 
  -5   4   2       29.91       24.35      2.62 o 
  -4   4   2       13.35       13.76      2.11 o 
  -3   4   2      429.64      451.92      5.43 o 
  -2   4   2     1644.25     1755.86      7.00 o 
  -1   4   2        0.07        0.72      0.45 o 
   0   4   2      502.89      454.45      1.60 o 
   1   4   2      127.36      129.94      2.70 o 
   2   4   2      819.49      809.64     12.23 o 
   3   4   2      100.27       97.16      2.11 o 
   4   4   2      880.16      933.40     11.98 o 
   5   4   2       15.83       15.32      2.81 o 
  -5   5   2        1.41       -0.30      1.22 o 
  -4   5   2       13.98        9.60      2.29 o 
  -3   5   2       28.68       30.43      1.05 o 
  -2   5   2       42.66       47.82      1.44 o 
  -1   5   2      162.78      166.51      1.81 o 
   0   5   2      889.39      915.90      5.74 o 
   1   5   2     1104.73     1265.82      8.63 o 
   2   5   2      275.29      329.22      2.62 o 
   3   5   2        2.43        3.18      1.14 o 
   4   5   2      201.61      191.65      2.89 o 
   5   5   2        5.69        6.70      3.31 o 
  -5   6   2       31.08       32.20      2.52 o 
  -4   6   2      229.45      251.05      9.03 o 
  -3   6   2      112.03      112.84      1.90 o 
  -2   6   2      522.80      521.65      7.88 o 
  -1   6   2     1607.88     1659.93      5.86 o 
   0   6   2      357.75      412.55      5.31 o 
   1   6   2      567.01      556.62      6.31 o 
   2   6   2      195.56      196.58      3.98 o 
   3   6   2     1665.43     1676.07      6.95 o 
   4   6   2      176.42      182.90      4.94 o 
   5   6   2       26.62       24.75      3.88 o 
  -5   7   2       71.45       79.82      2.92 o 
  -4   7   2        0.31       -0.32      0.95 o 
  -3   7   2      422.53      419.70      3.98 o 
  -2   7   2      865.08      858.28      6.60 o 
  -1   7   2       98.24       97.65      1.45 o 
   0   7   2       12.08       10.85      0.64 o 
   1   7   2       26.49       19.48      1.00 o 
   2   7   2       16.06       17.57      2.36 o 
   3   7   2       22.82       22.29      3.33 o 
   4   7   2       45.12       41.70      3.48 o 
   5   7   2        4.68        1.39      4.00 o 
  -5   8   2       19.42       24.10      5.88 o 
  -4   8   2      188.10      195.30     19.53 o 
  -3   8   2        1.92       -0.30      1.34 o 
  -2   8   2        0.57        2.13      1.98 o 
  -1   8   2      215.15      225.55      2.26 o 
   0   8   2        2.90        2.54      1.12 o 
   1   8   2       25.57       23.09      1.12 o 
   2   8   2      697.95      757.01      8.66 o 
   3   8   2       99.16      100.98      2.78 o 
   4   8   2        6.69       11.89      4.60 o 
  -4   9   2        0.26       -1.74      1.80 o 
  -3   9   2       31.02       30.85      2.16 o 
  -2   9   2       31.52       27.90      1.81 o 
  -1   9   2        3.24        1.72      1.03 o 
   0   9   2      176.88      188.73      2.39 o 
   1   9   2      168.26      172.03      2.77 o 
   2   9   2       33.41       29.92      2.01 o 
   3   9   2       70.64       66.44      2.53 o 
   4   9   2        0.19       -2.27      6.47 o 
  -4  10   2       13.43       16.89      4.13 o 
  -3  10   2        0.32        2.30      2.46 o 
  -2  10   2      132.18      132.96      2.84 o 
  -1  10   2        8.65        4.67      1.64 o 
   0  10   2      306.35      304.59      3.21 o 
   1  10   2       32.64       25.71      1.66 o 
   2  10   2       40.80       46.79      2.59 o 
   3  10   2       20.22       19.06      2.61 o 
   4  10   2      271.83      278.77      6.91 o 
  -3  11   2        8.72        6.07      2.73 o 
  -2  11   2       45.85       42.08      2.88 o 
  -1  11   2       12.82       13.63      1.94 o 
   0  11   2      108.63      101.82      2.19 o 
   1  11   2        0.67        0.37      1.61 o 
   2  11   2       14.81       17.31      2.34 o 
   3  11   2       64.75       75.24      2.71 o 
  -3  12   2        1.32       -0.83      4.00 o 
  -2  12   2        4.77        1.55      3.29 o 
  -1  12   2       32.86       40.55      3.00 o 
   0  12   2        0.03        1.20      1.81 o 
   1  12   2       72.33       83.37      4.35 o 
   2  12   2       41.59       50.61      3.30 o 
  -2  13   2        0.46       -2.15      2.15 o 
  -1  13   2        0.00        0.01      1.84 o 
   0  13   2        3.32        0.59      1.40 o 
   1  13   2        1.88        1.21      3.76 o 
   2  13   2       14.95       15.40      4.16 o 
  -5   0   3      118.97      139.72      2.71 o 
  -3   0   3     1218.40     1279.42     19.56 o 
  -1   0   3     7600.78     7595.45     89.22 o 
   1   0   3    14304.94    14321.06     89.66 o 
   3   0   3        5.29        0.41      1.00 o 
   5   0   3      606.62      634.01      7.10 o 
  -6   1   3       26.75       19.95      5.09 o 
  -5   1   3        3.57        3.44      1.88 o 
  -4   1   3       20.79       17.13      1.08 o 
  -3   1   3      328.56      301.58      6.16 o 
  -2   1   3       48.34       50.80      0.75 o 
  -1   1   3      131.33      103.95      0.76 o 
   0   1   3     2551.96     1235.73     73.98 o 
   1   1   3    14382.19    14252.22    174.28 o 
   2   1   3      775.47      842.85      7.82 o 
   3   1   3      168.52      189.08      1.35 o 
   4   1   3       33.16       32.64      1.23 o 
   5   1   3       29.34       24.11      2.30 o 
  -6   2   3      103.43      111.23      5.84 o 
  -5   2   3      201.84      225.20      3.48 o 
  -4   2   3      322.81      312.08      5.12 o 
  -3   2   3     1061.99     1210.67     11.11 o 
  -2   2   3     4191.68     4557.38     17.63 o 
  -1   2   3      503.50      501.80      2.03 o 
   0   2   3      759.38      689.67      2.32 o 
   1   2   3     1390.87     1472.75      6.02 o 
   2   2   3     1363.54     1323.58      9.93 o 
   3   2   3       90.08       85.67      1.47 o 
   4   2   3      339.54      341.85      2.85 o 
   5   2   3        0.31        0.91      1.44 o 
  -5   3   3       27.19       30.56      2.44 o 
  -4   3   3      919.62      957.87     21.12 o 
  -3   3   3        9.22       11.26      0.84 o 
  -2   3   3       10.47       15.63      0.58 o 
  -1   3   3      127.63      105.24      0.78 o 
   0   3   3       28.66       26.92      0.51 o 
   1   3   3      872.45      936.32     15.39 o 
   2   3   3      976.21     1051.34     13.45 o 
   3   3   3      305.94      324.02      5.35 o 
   4   3   3       83.31       85.83      1.69 o 
   5   3   3        9.31        5.40      2.94 o 
  -5   4   3        0.04       -0.69      1.23 o 
  -4   4   3      207.96      205.72      2.41 o 
  -3   4   3      791.56      782.26     10.79 o 
  -2   4   3      145.46      151.75      2.96 o 
  -1   4   3      102.64       86.69      1.17 o 
   0   4   3      945.83     1019.33     17.25 o 
   1   4   3      294.31      400.87      4.59 o 
   2   4   3       40.25       35.48      1.15 o 
   3   4   3      233.27      222.83      3.26 o 
   4   4   3      141.59      145.30      2.58 o 
   5   4   3        0.03        0.71      1.55 o 
  -5   5   3        0.19       -0.14      0.74 o 
  -4   5   3        1.36        0.20      0.77 o 
  -3   5   3        4.40        3.20      1.08 o 
  -2   5   3      521.61      523.55      3.69 o 
  -1   5   3      465.75      467.99      2.17 o 
   0   5   3       50.90       60.39      0.96 o 
   1   5   3     1093.11     1264.17      8.68 o 
   2   5   3       13.01       17.30      2.29 o 
   3   5   3      241.68      246.38      4.61 o 
   4   5   3      158.62      158.71      2.93 o 
   5   5   3       12.98       17.51      3.91 o 
  -5   6   3       35.13       34.25      2.36 o 
  -4   6   3      238.21      233.53      3.00 o 
  -3   6   3       11.15        7.79      1.99 o 
  -2   6   3      472.08      470.21      3.35 o 
  -1   6   3     1338.38     1274.58      5.16 o 
   0   6   3      111.88      109.52      1.03 o 
   1   6   3      211.28      201.30      3.96 o 
   2   6   3       56.11       54.63      2.52 o 
   3   6   3       18.64       20.46      3.22 o 
   4   6   3       20.27       26.38      2.82 o 
   5   6   3        8.09        3.92      4.45 o 
  -5   7   3        0.36        2.74      2.14 o 
  -4   7   3       41.33       41.93      2.58 o 
  -3   7   3      398.80      429.10     30.45 o 
  -2   7   3        5.76        1.98      1.41 o 
  -1   7   3        6.24        6.01      0.78 o 
   0   7   3       27.45       31.60      1.20 o 
   1   7   3      361.04      380.74      5.79 o 
   2   7   3       15.05       11.63      2.83 o 
   3   7   3      215.14      203.48      4.66 o 
   4   7   3       92.50       99.26      3.61 o 
   5   7   3        0.03       -1.75      5.43 o 
  -5   8   3       58.00       69.41      5.32 o 
  -4   8   3        0.85        0.44      2.66 o 
  -3   8   3      121.40      140.34      3.09 o 
  -2   8   3      214.03      222.21      2.73 o 
  -1   8   3     1584.70     1611.45      8.46 o 
   0   8   3      110.47      111.20      2.70 o 
   1   8   3       33.54       29.90      1.81 o 
   2   8   3      274.09      286.83      5.66 o 
   3   8   3       54.90       61.44      4.03 o 
   4   8   3       33.06       35.89      3.40 o 
  -4   9   3       21.33       16.77      3.55 o 
  -3   9   3       18.85       18.30      2.32 o 
  -2   9   3        1.83       -1.07      1.07 o 
  -1   9   3      333.61      335.88      4.31 o 
   0   9   3        9.65       10.50      1.35 o 
   1   9   3      116.80      118.83      6.05 o 
   2   9   3        4.32        1.85      2.15 o 
   3   9   3        2.51       -0.02      0.06 o 
   4   9   3       12.55       13.94      4.69 o 
  -4  10   3      190.25      210.90      4.21 o 
  -3  10   3      425.12      446.47     12.37 o 
  -2  10   3       55.14       58.30      4.27 o 
  -1  10   3      263.11      274.86      2.96 o 
   0  10   3      582.96      558.69      4.60 o 
   1  10   3      269.50      259.39      4.02 o 
   2  10   3       20.23       21.95      2.43 o 
   3  10   3        7.02        7.27      2.65 o 
   4  10   3       21.77       35.36      4.03 o 
  -3  11   3        0.56       -1.43      1.43 o 
  -2  11   3        1.09       -1.49      1.49 o 
  -1  11   3       39.96       41.84      2.35 o 
   0  11   3       56.51       55.74      2.76 o 
   1  11   3       11.70        9.37      2.78 o 
   2  11   3       97.61       99.50      3.27 o 
   3  11   3       13.07       11.18      3.01 o 
  -3  12   3       46.07       60.49      4.59 o 
  -2  12   3       22.39       14.06      3.55 o 
  -1  12   3       15.38       10.65      2.80 o 
   0  12   3      100.03       99.39      2.24 o 
   1  12   3        3.78        2.21      3.05 o 
   2  12   3       87.51       99.30      3.31 o 
  -2  13   3       22.94       24.09      3.43 o 
  -1  13   3        6.15        5.86      3.40 o 
   0  13   3        0.16        0.54      1.75 o 
   1  13   3        1.96       -2.70      3.05 o 
  -6   0   4       30.14       20.02      4.98 o 
  -4   0   4      134.09      151.57      1.98 o 
  -2   0   4     5387.54     5537.33      8.77 o 
   0   0   4      339.37      291.48      3.24 o 
   2   0   4     1308.70     1221.96     17.49 o 
   4   0   4      437.21      436.38     12.37 o 
  -6   1   4        5.74        4.29      5.04 o 
  -5   1   4       25.94       27.19      1.94 o 
  -4   1   4      140.01      132.97      1.90 o 
  -3   1   4      110.01      116.45      1.61 o 
  -2   1   4      654.68      680.42      5.07 o 
  -1   1   4       13.32        6.70      0.26 o 
   0   1   4     7588.99     7890.36     82.60 o 
   1   1   4     5191.68     5194.28     14.75 o 
   2   1   4      204.03      205.06      2.67 o 
   3   1   4       53.25       51.19      1.37 o 
   4   1   4       42.73       33.26      1.26 o 
   5   1   4      129.75      116.44      2.13 o 
  -6   2   4       35.34       37.48      4.94 o 
  -5   2   4      197.36      210.51      3.67 o 
  -4   2   4       84.21       68.09      1.62 o 
  -3   2   4      487.52      449.08      5.06 o 
  -2   2   4     1082.25     1300.91      5.13 o 
  -1   2   4      435.61      493.29      1.57 o 
   0   2   4     1800.51     1839.86     10.23 o 
   1   2   4      120.17      114.59      1.45 o 
   2   2   4      209.93      249.87      2.82 o 
   3   2   4       10.87        8.66      0.90 o 
   4   2   4        7.62        6.09      1.24 o 
   5   2   4      170.01      173.55      4.27 o 
  -5   3   4      100.70       94.54      3.05 o 
  -4   3   4      127.03      137.29      1.93 o 
  -3   3   4        0.09       -0.55      0.55 o 
  -2   3   4      488.43      504.41      5.55 o 
  -1   3   4     2551.86     2707.27      5.17 o 
   0   3   4      184.62      207.12      1.88 o 
   1   3   4     1103.87     1140.34      2.92 o 
   2   3   4      156.18      163.97      2.64 o 
   3   3   4        4.32        3.51      0.96 o 
   4   3   4       21.13       17.41      1.54 o 
   5   3   4       20.26       17.43      2.82 o 
  -5   4   4       75.51       64.63      2.61 o 
  -4   4   4      279.81      274.46      3.43 o 
  -3   4   4      159.20      148.74      2.76 o 
  -2   4   4     1681.75     1786.00      8.72 o 
  -1   4   4      552.80      513.57      3.33 o 
   0   4   4     6347.75     6366.81      7.21 o 
   1   4   4     1564.33     1687.87      9.47 o 
   2   4   4      969.88      939.94      4.90 o 
   3   4   4       52.39       47.31      1.68 o 
   4   4   4      110.04      116.70      2.59 o 
   5   4   4       57.28       57.29      3.93 o 
  -5   5   4        0.22        0.76      2.13 o 
  -4   5   4       34.09       35.03      1.43 o 
  -3   5   4       25.11       25.51      1.11 o 
  -2   5   4      329.94      305.02      2.40 o 
  -1   5   4       81.47       70.41      1.81 o 
   0   5   4       66.90       61.36      0.75 o 
   1   5   4      211.07      213.88      3.89 o 
   2   5   4      206.17      235.29      2.63 o 
   3   5   4      150.26      143.28      3.42 o 
   4   5   4      244.86      277.60      4.73 o 
   5   5   4        3.04        3.20      4.22 o 
  -5   6   4        6.15        7.07      2.36 o 
  -4   6   4       13.75       10.80      1.80 o 
  -3   6   4      293.16      299.48      6.20 o 
  -2   6   4       22.57       17.48      0.92 o 
  -1   6   4      707.79      701.61      3.13 o 
   0   6   4       19.32       21.77      0.95 o 
   1   6   4        1.94        3.03      2.10 o 
   2   6   4       82.15       73.48      2.78 o 
   3   6   4      152.63      150.25      3.79 o 
   4   6   4      352.22      389.03      5.66 o 
   5   6   4        9.43       13.14      5.05 o 
  -5   7   4       17.56       20.31      2.53 o 
  -4   7   4        7.66        7.30      2.51 o 
  -3   7   4      594.56      579.28     14.19 o 
  -2   7   4       92.72       87.60      1.78 o 
  -1   7   4      145.12      139.64      1.34 o 
   0   7   4       33.18       31.25      0.85 o 
   1   7   4        9.43        6.22      2.56 o 
   2   7   4       20.47       20.09      2.61 o 
   3   7   4       13.36       12.61      3.37 o 
   4   7   4        0.95        0.45      2.35 o 
   5   7   4        2.19        2.37      5.83 o 
  -4   8   4       31.10       29.03      2.66 o 
  -3   8   4      101.23      101.09      2.68 o 
  -2   8   4        5.79       10.46      1.63 o 
  -1   8   4      124.63      126.78      1.40 o 
   0   8   4       51.61       44.46      1.36 o 
   1   8   4      104.78      111.57      3.73 o 
   2   8   4        6.97        4.93      3.38 o 
   3   8   4      195.36      204.52      5.03 o 
   4   8   4       66.91       70.40      5.11 o 
  -4   9   4       10.57       11.89      3.43 o 
  -3   9   4      124.80      128.03      3.04 o 
  -2   9   4      248.39      244.60      6.79 o 
  -1   9   4     1198.83     1217.63      9.10 o 
   0   9   4       14.22       13.43      1.45 o 
   1   9   4        4.77        3.45      1.93 o 
   2   9   4        3.18        3.96      3.75 o 
   3   9   4        9.52        4.91      4.33 o 
   4   9   4        6.29        5.60      3.90 o 
  -4  10   4        7.64        9.59      3.89 o 
  -3  10   4       20.87       19.89      3.09 o 
  -2  10   4       35.30       27.73      2.84 o 
  -1  10   4        0.49        0.46      1.91 o 
   0  10   4       70.98       76.71      2.97 o 
   1  10   4       23.50       22.03      3.85 o 
   2  10   4       41.01       44.21      2.51 o 
   3  10   4       34.38       32.34      5.15 o 
   4  10   4       16.10       16.47      5.54 o 
  -3  11   4       56.82       61.53      2.66 o 
  -2  11   4        0.22       -0.36      2.52 o 
  -1  11   4       15.91       18.11      2.56 o 
   0  11   4        1.01        2.21      2.06 o 
   1  11   4        6.94        6.21      2.82 o 
   2  11   4       20.95       17.60      3.27 o 
   3  11   4       15.83       16.32      3.76 o 
  -2  12   4        0.22       -0.06      0.37 o 
  -1  12   4       67.86       76.58      2.95 o 
   0  12   4        5.75        6.97      2.14 o 
   1  12   4      105.13      116.08      3.26 o 
   2  12   4        4.23        3.53      3.58 o 
  -1  13   4        0.26       -1.51      3.02 o 
   0  13   4        0.68        3.05      2.54 o 
   1  13   4        2.31        0.60      3.80 o 
  -5   0   5      436.06      428.05      5.28 o 
  -3   0   5      215.84      213.82      4.79 o 
  -1   0   5     2516.63     2536.26      4.93 o 
   1   0   5     6135.46     6172.55     32.15 o 
   3   0   5       83.95       76.29      1.72 o 
   5   0   5       17.23       15.28      2.55 o 
  -6   1   5        1.28        0.93      5.46 o 
  -5   1   5       49.80       45.00      2.02 o 
  -4   1   5       26.54       23.14      1.03 o 
  -3   1   5        8.38        7.72      0.66 o 
  -2   1   5       57.53       48.55      0.54 o 
  -1   1   5       67.30       74.97      0.80 o 
   0   1   5    11794.97    11860.22     37.02 o 
   1   1   5      824.24      835.06      2.84 o 
   2   1   5      200.36      200.77      1.49 o 
   3   1   5       21.94       21.21      1.00 o 
   4   1   5       93.74       82.30      1.47 o 
   5   1   5       51.07       41.96      2.01 o 
  -6   2   5        7.86       10.63      5.47 o 
  -5   2   5       57.16       64.56      1.89 o 
  -4   2   5       25.50       24.76      1.20 o 
  -3   2   5        1.72        0.25      0.35 o 
  -2   2   5     2194.88     2378.73      6.74 o 
  -1   2   5       91.49       83.31      1.16 o 
   0   2   5     1566.73     1709.70      4.18 o 
   1   2   5      124.05      135.63      1.12 o 
   2   2   5     1467.88     1533.09      7.38 o 
   3   2   5        1.61        1.45      0.98 o 
   4   2   5       17.72       17.54      1.60 o 
   5   2   5      104.55      100.90      2.77 o 
  -5   3   5       30.06       24.33      2.18 o 
  -4   3   5       34.55       30.33      1.10 o 
  -3   3   5       66.90       79.70      1.44 o 
  -2   3   5       19.70       29.79      0.69 o 
  -1   3   5     1517.35     1637.86      7.66 o 
   0   3   5      105.45      105.61      1.58 o 
   1   3   5       67.71       84.52      1.55 o 
   2   3   5      358.01      403.87      4.75 o 
   3   3   5       91.34       85.87      1.80 o 
   4   3   5        9.56        4.63      1.90 o 
   5   3   5       12.89       12.68      2.95 o 
  -5   4   5       22.14       22.07      2.12 o 
  -4   4   5       76.11       72.72      1.59 o 
  -3   4   5       62.83       61.83      1.23 o 
  -2   4   5      281.30      292.10      1.90 o 
  -1   4   5     5171.27     5474.33     10.65 o 
   0   4   5      118.70       96.45      0.99 o 
   1   4   5      472.48      451.93      5.18 o 
   2   4   5       12.60       10.70      0.84 o 
   3   4   5      859.08      863.51     12.91 o 
   4   4   5        5.84        4.00      2.12 o 
   5   4   5       62.88       77.19      3.74 o 
  -5   5   5       27.09       29.04      2.45 o 
  -4   5   5        6.83        7.48      1.60 o 
  -3   5   5      118.36      108.30      1.58 o 
  -2   5   5      524.20      569.80      4.08 o 
  -1   5   5      178.22      161.81      1.16 o 
   0   5   5       51.17       63.75      1.30 o 
   1   5   5       38.74       39.72      2.03 o 
   2   5   5        0.10        1.10      1.06 o 
   3   5   5       31.85       27.82      1.40 o 
   4   5   5      322.66      363.59      8.07 o 
   5   5   5      298.08      316.63      5.82 o 
  -5   6   5       72.20       86.97      2.69 o 
  -4   6   5        1.67       -0.18      0.56 o 
  -3   6   5      215.41      224.13      4.92 o 
  -2   6   5      401.60      368.35      4.96 o 
  -1   6   5        9.90       10.08      0.63 o 
   0   6   5     1828.82     1860.41     10.21 o 
   1   6   5      376.78      378.25      5.55 o 
   2   6   5      292.80      287.71      5.02 o 
   3   6   5       11.53        8.53      2.32 o 
   4   6   5      158.10      162.06      5.56 o 
   5   6   5        2.83        4.43      4.97 o 
  -5   7   5        7.90        6.55      3.34 o 
  -4   7   5       35.05       33.09      2.55 o 
  -3   7   5       45.92       54.73      1.80 o 
  -2   7   5       66.16       61.69      1.21 o 
  -1   7   5      167.26      176.84      2.34 o 
   0   7   5      424.88      439.21      2.20 o 
   1   7   5       50.93       43.83      2.66 o 
   2   7   5       37.25       34.61      2.80 o 
   3   7   5        1.79       -2.34      2.57 o 
   4   7   5       21.33       10.26      6.03 o 
  -4   8   5       67.20       69.57      2.65 o 
  -3   8   5      318.16      323.61      7.21 o 
  -2   8   5     1316.32     1312.60      7.98 o 
  -1   8   5      148.96      148.80      2.33 o 
   0   8   5      293.36      303.98      3.75 o 
   1   8   5      690.94      686.34      8.48 o 
   2   8   5      147.19      156.60      4.47 o 
   3   8   5       26.14       21.98      3.98 o 
   4   8   5        0.05        3.21      6.90 o 
  -4   9   5       72.17       69.34      6.23 o 
  -3   9   5        3.13        3.60      2.59 o 
  -2   9   5      207.64      208.45      4.10 o 
  -1   9   5       18.75       21.34      1.61 o 
   0   9   5        0.15       -0.70      0.78 o 
   1   9   5       62.22       51.88      2.88 o 
   2   9   5        0.03       -0.70      2.38 o 
   3   9   5        0.01       -2.31      4.15 o 
   4   9   5        6.45        8.77      4.29 o 
  -4  10   5       37.97       42.73      3.78 o 
  -3  10   5       88.86       98.66      4.45 o 
  -2  10   5        0.12        1.53      1.99 o 
  -1  10   5      166.82      174.92      3.27 o 
   0  10   5      285.90      294.42      4.26 o 
   1  10   5       41.34       38.95      3.59 o 
   2  10   5       29.41       19.71      4.82 o 
   3  10   5      207.66      238.69      6.10 o 
  -3  11   5        2.30        3.83      3.32 o 
  -2  11   5        0.02        0.69      2.44 o 
  -1  11   5       11.86       10.55      2.52 o 
   0  11   5       48.86       38.29      2.42 o 
   1  11   5        2.21        0.47      1.68 o 
   2  11   5       11.71        8.98      3.36 o 
   3  11   5        6.11        9.86      3.81 o 
  -2  12   5       68.97       73.38      3.64 o 
  -1  12   5       73.47       70.47      2.76 o 
   0  12   5       66.36       66.88      2.28 o 
   1  12   5        0.70       -1.79      2.60 o 
   2  12   5      102.94      107.54      3.99 o 
  -1  13   5        7.86        6.51      3.50 o 
   0  13   5       58.84       73.94      6.35 o 
   1  13   5        0.21       -2.76      3.71 o 
  -6   0   6       50.40       54.43      5.72 o 
  -4   0   6      941.85     1024.01      8.68 o 
  -2   0   6       43.15       39.19      0.58 o 
   0   0   6     4688.01     5010.64      8.68 o 
   2   0   6       14.99       10.66      1.02 o 
   4   0   6       32.23       30.55      2.39 o 
  -6   1   6       15.99       12.31      3.68 o 
  -5   1   6        0.54       -1.34      1.34 o 
  -4   1   6       33.64       36.47      1.66 o 
  -3   1   6       90.22       80.85      1.65 o 
  -2   1   6      512.27      506.18      3.89 o 
  -1   1   6      387.93      402.93      2.35 o 
   0   1   6     3035.79     3151.21     10.28 o 
   1   1   6      461.58      546.98      3.60 o 
   2   1   6      649.33      650.31      5.50 o 
   3   1   6      189.03      176.16      2.94 o 
   4   1   6       15.99       13.84      1.55 o 
   5   1   6        8.16        4.68      2.20 o 
  -5   2   6      848.80      899.55     24.02 o 
  -4   2   6      647.92      692.19      4.86 o 
  -3   2   6       58.30       51.31      0.77 o 
  -2   2   6      125.18      139.13      1.08 o 
  -1   2   6     4132.99     4260.90     12.86 o 
   0   2   6        8.40        5.84      0.55 o 
   1   2   6     2600.83     2687.62      6.81 o 
   2   2   6      340.19      354.63      2.35 o 
   3   2   6      128.41      140.82      2.93 o 
   4   2   6        0.41       -0.11      0.75 o 
   5   2   6       36.69       38.91      2.38 o 
  -5   3   6      112.01      109.98      3.34 o 
  -4   3   6       27.34       21.57      1.33 o 
  -3   3   6      338.16      317.92      2.17 o 
  -2   3   6     1474.43     1677.94      6.81 o 
  -1   3   6     1148.62     1241.59      4.11 o 
   0   3   6      141.93      153.60      1.66 o 
   1   3   6      636.65      668.24      4.42 o 
   2   3   6     1211.41     1225.78      5.04 o 
   3   3   6       20.54       17.35      1.23 o 
   4   3   6        0.22       -1.18      1.18 o 
   5   3   6        0.62       -1.23      2.04 o 
  -5   4   6        7.63        4.67      2.17 o 
  -4   4   6      582.69      587.08      3.72 o 
  -3   4   6        2.95        2.12      1.00 o 
  -2   4   6        7.16        4.60      0.76 o 
  -1   4   6       63.59       73.80      0.79 o 
   0   4   6       20.05       18.65      1.04 o 
   1   4   6      614.94      649.71     13.35 o 
   2   4   6       10.81       20.03      1.51 o 
   3   4   6       81.73       81.85      1.45 o 
   4   4   6        4.41        4.32      2.76 o 
   5   4   6       76.91       75.65      4.89 o 
  -5   5   6       73.07       68.20      2.15 o 
  -4   5   6        6.37        2.09      1.53 o 
  -3   5   6       26.60       23.65      1.14 o 
  -2   5   6      206.93      209.02      1.76 o 
  -1   5   6       13.41        8.71      0.52 o 
   0   5   6      413.60      373.33      3.43 o 
   1   5   6      379.45      407.38      5.39 o 
   2   5   6        1.31       -0.18      0.49 o 
   3   5   6      437.52      403.88     11.21 o 
   4   5   6      267.13      294.95     24.38 o 
   5   5   6        9.11       18.99      5.47 o 
  -5   6   6      214.34      223.77      4.64 o 
  -4   6   6       11.93        9.60      1.57 o 
  -3   6   6      145.37      143.07      2.88 o 
  -2   6   6      267.67      281.04      2.54 o 
  -1   6   6       93.31       91.00      0.99 o 
   0   6   6      868.52      843.88      5.34 o 
   1   6   6      523.22      479.40      6.35 o 
   2   6   6       33.81       29.35      2.52 o 
   3   6   6       13.98       13.40      2.43 o 
   4   6   6      263.94      297.65      7.65 o 
   5   6   6        6.41        9.84      6.85 o 
  -5   7   6        2.25        0.85      5.74 o 
  -4   7   6        3.58       -1.11      1.61 o 
  -3   7   6        6.63        6.27      1.67 o 
  -2   7   6       89.04       89.33      1.39 o 
  -1   7   6       68.05       59.82      0.92 o 
   0   7   6       11.28        9.27      0.74 o 
   1   7   6        0.82        0.01      0.03 o 
   2   7   6        0.00       -2.17      2.17 o 
   3   7   6       21.97       20.03      4.86 o 
   4   7   6        8.29        4.36      5.54 o 
  -4   8   6       27.82       33.67      3.65 o 
  -3   8   6       46.35       45.38      2.24 o 
  -2   8   6       27.64       28.01      1.35 o 
  -1   8   6      185.23      180.79      2.62 o 
   0   8   6     1053.74     1045.30     11.65 o 
   1   8   6       57.81       55.07      3.22 o 
   2   8   6        1.95        4.66      3.56 o 
   3   8   6       96.50      103.49      3.93 o 
   4   8   6       26.27       36.40      6.79 o 
  -4   9   6        8.80       11.43      2.97 o 
  -3   9   6       21.21       23.63      2.56 o 
  -2   9   6      355.55      370.08      4.87 o 
  -1   9   6       40.07       39.01      2.08 o 
   0   9   6      115.44      123.19      2.14 o 
   1   9   6       37.36       20.96      3.65 o 
   2   9   6      133.39      114.22      4.38 o 
   3   9   6        4.20        2.93      4.26 o 
   4   9   6        1.29        7.55      7.07 o 
  -4  10   6      154.55      172.17      3.94 o 
  -3  10   6       91.80       94.24      2.85 o 
  -2  10   6      168.63      177.70      3.42 o 
  -1  10   6       21.32       24.77      2.24 o 
   0  10   6      203.52      220.70      3.50 o 
   1  10   6      239.47      231.80      7.25 o 
   2  10   6       55.43       51.03      4.92 o 
   3  10   6        3.65        4.83      5.23 o 
  -3  11   6       54.66       56.30      2.98 o 
  -2  11   6       28.68       25.40      2.62 o 
  -1  11   6       34.85       34.40      2.48 o 
   0  11   6       56.73       53.15      1.90 o 
   1  11   6      287.08      296.89      4.58 o 
   2  11   6        3.82        1.64      3.74 o 
   3  11   6        0.52       -2.59      6.22 o 
  -2  12   6        0.54        0.87      1.90 o 
  -1  12   6       26.26       23.41      4.21 o 
   0  12   6        9.77       10.17      2.83 o 
   1  12   6       18.34       21.88      3.51 o 
   2  12   6       49.24       49.26      4.16 o 
  -1  13   6        6.18        9.75      3.52 o 
   0  13   6       84.04       94.69      6.68 o 
   1  13   6        2.65        0.10      0.40 o 
  -5   0   7       29.12       21.36      2.92 o 
  -3   0   7      714.50      725.57      6.48 o 
  -1   0   7       29.13       41.62      0.80 o 
   1   0   7      733.67      768.52      5.82 o 
   3   0   7      989.34      976.94     11.75 o 
   5   0   7       36.38       39.58      3.21 o 
  -5   1   7        0.58        0.23      0.47 o 
  -4   1   7      442.45      434.76      7.14 o 
  -3   1   7      216.05      208.49      2.63 o 
  -2   1   7      126.20      154.81      1.53 o 
  -1   1   7       57.47       65.36      1.02 o 
   0   1   7      131.48      146.46      1.05 o 
   1   1   7      317.15      284.34      2.01 o 
   2   1   7       31.05       38.82      1.12 o 
   3   1   7       93.90       92.05      1.43 o 
   4   1   7       51.47       50.35      1.92 o 
   5   1   7       22.56       22.05      2.22 o 
  -5   2   7        3.19        5.39      2.00 o 
  -4   2   7     1208.10     1232.09     10.19 o 
  -3   2   7       48.42       40.46      1.34 o 
  -2   2   7      407.22      359.12      2.31 o 
  -1   2   7       94.15       79.99      0.96 o 
   0   2   7      109.15       84.78      1.29 o 
   1   2   7     1182.79     1249.47      7.31 o 
   2   2   7     3842.76     3820.01     18.09 o 
   3   2   7      262.71      271.85      4.35 o 
   4   2   7      113.06      120.97      2.88 o 
   5   2   7       24.52       17.30      3.06 o 
  -5   3   7      122.03      118.69      3.64 o 
  -4   3   7        9.46        7.22      1.57 o 
  -3   3   7      263.07      299.53      1.98 o 
  -2   3   7       82.38       58.89      0.71 o 
  -1   3   7      600.17      611.98      3.16 o 
   0   3   7       61.74       50.97      0.88 o 
   1   3   7     2240.03     2326.88     14.97 o 
   2   3   7        6.00        4.30      1.04 o 
   3   3   7        3.60        2.95      1.28 o 
   4   3   7       20.14       19.35      2.54 o 
   5   3   7       41.81       39.50      4.03 o 
  -5   4   7       39.57       41.98      2.49 o 
  -4   4   7       70.21       61.79      1.38 o 
  -3   4   7      121.93      110.77      1.31 o 
  -2   4   7      173.14      166.57      1.54 o 
  -1   4   7      417.99      444.30      1.65 o 
   0   4   7      140.52      132.94      2.75 o 
   1   4   7     2404.06     2566.73     30.86 o 
   2   4   7      755.31      767.88     13.76 o 
   3   4   7      288.12      292.15      5.26 o 
   4   4   7        1.28        0.72      1.83 o 
   5   4   7       11.38       16.36      4.48 o 
  -5   5   7       72.08       58.61      2.40 o 
  -4   5   7       15.82       13.00      1.38 o 
  -3   5   7        0.51       -0.06      0.92 o 
  -2   5   7        2.55        3.41      0.89 o 
  -1   5   7        3.45        5.18      0.57 o 
   0   5   7       28.83       24.66      1.47 o 
   1   5   7      221.14      215.01      8.73 o 
   2   5   7       50.32       46.62      2.04 o 
   3   5   7      220.63      214.31      4.17 o 
   4   5   7       69.84       74.99      8.28 o 
   5   5   7       22.63       21.24      4.93 o 
  -5   6   7        2.19        1.69      2.46 o 
  -4   6   7       57.54       59.66      2.17 o 
  -3   6   7      414.98      390.58      3.57 o 
  -2   6   7      352.80      362.35      3.56 o 
  -1   6   7      277.01      292.05      2.59 o 
   0   6   7       39.94       44.25      1.81 o 
   1   6   7       21.00       18.44      2.55 o 
   2   6   7      508.40      516.09      6.89 o 
   3   6   7       29.11       26.09      2.39 o 
   4   6   7       52.63       60.73      6.51 o 
   5   6   7        7.92        4.85      6.47 o 
  -5   7   7        2.93        0.90      3.75 o 
  -4   7   7      220.59      215.79      3.37 o 
  -3   7   7       40.87       36.11      1.80 o 
  -2   7   7       92.94       85.77      1.38 o 
  -1   7   7        6.78        5.81      0.79 o 
   0   7   7       27.84       31.31      1.14 o 
   1   7   7       24.52       22.04      2.29 o 
   2   7   7       93.75       87.41      3.45 o 
   3   7   7        0.18       -1.34      1.77 o 
   4   7   7        0.10        1.25      5.84 o 
  -4   8   7       27.01       25.02      2.79 o 
  -3   8   7      252.92      269.24      3.28 o 
  -2   8   7       19.81       21.78      1.24 o 
  -1   8   7      515.56      522.10      7.56 o 
   0   8   7      123.47      136.53      4.31 o 
   1   8   7      118.14      117.33      3.95 o 
   2   8   7       67.22       67.96      3.29 o 
   3   8   7       34.76       39.12      2.79 o 
   4   8   7        5.46       -0.44      6.04 o 
  -4   9   7       20.07       19.60      3.11 o 
  -3   9   7        8.49        7.22      2.62 o 
  -2   9   7        6.00        4.77      1.50 o 
  -1   9   7       36.80       29.51      2.56 o 
   0   9   7      281.79      276.05      5.63 o 
   1   9   7        8.13        3.13      2.94 o 
   2   9   7       77.03       64.22      4.20 o 
   3   9   7        7.83        5.48      3.52 o 
  -3  10   7       32.05       29.85      2.68 o 
  -2  10   7       11.53        9.07      2.60 o 
  -1  10   7       67.13       69.91      2.55 o 
   0  10   7        1.03        1.66      2.06 o 
   1  10   7      123.18      113.52      4.74 o 
   2  10   7       58.00       58.55      4.55 o 
   3  10   7        0.03       -3.84      4.02 o 
  -3  11   7        8.86        8.14      4.68 o 
  -2  11   7       51.42       55.22      3.07 o 
  -1  11   7       10.75        6.89      2.86 o 
   0  11   7       23.84       15.44      2.92 o 
   1  11   7       14.29       15.85      3.08 o 
   2  11   7        5.89        6.90      5.70 o 
   3  11   7        1.62       -1.16     21.54 o 
  -2  12   7       38.03       52.57      3.47 o 
  -1  12   7        0.11        1.18      2.90 o 
   0  12   7       49.48       50.98      5.23 o 
   1  12   7       31.93       40.99      3.67 o 
   2  12   7       36.41       45.90      3.78 o 
  -1  13   7       16.17       14.44      3.62 o 
   0  13   7       11.30        6.26      6.71 o 
   1  13   7        0.01       -0.28      3.59 o 
  -4   0   8     1539.38     1606.88      8.79 o 
  -2   0   8      679.18      685.52      6.57 o 
   0   0   8     4511.39     4513.78     22.08 o 
   2   0   8      660.25      669.19      4.86 o 
   4   0   8       17.25       15.46      2.29 o 
  -5   1   8       33.41       26.88      2.07 o 
  -4   1   8        0.04       -0.63      1.00 o 
  -3   1   8       80.73       77.64      1.11 o 
  -2   1   8       55.37       70.41      1.46 o 
  -1   1   8        0.03        0.99      0.44 o 
   0   1   8        1.22       -0.31      0.31 o 
   1   1   8      894.71      956.35      7.03 o 
   2   1   8      122.11      132.08      2.00 o 
   3   1   8        7.63        8.61      1.12 o 
   4   1   8       18.68       16.62      1.62 o 
   5   1   8       21.28       19.10      2.32 o 
  -5   2   8       13.71       11.91      2.58 o 
  -4   2   8       38.06       37.03      1.55 o 
  -3   2   8      808.57      830.31      5.78 o 
  -2   2   8       16.89       14.47      0.51 o 
  -1   2   8     2201.08     2318.23      8.27 o 
   0   2   8      164.58      174.69      1.58 o 
   1   2   8      459.07      525.79      3.24 o 
   2   2   8      272.98      293.62      2.52 o 
   3   2   8       45.98       41.56      1.27 o 
   4   2   8       16.84       19.24      2.63 o 
   5   2   8        3.74        5.10      2.69 o 
  -5   3   8       16.43       17.75      2.44 o 
  -4   3   8      163.16      153.97      2.56 o 
  -3   3   8      133.00      144.37      1.86 o 
  -2   3   8        2.09       -0.03      0.15 o 
  -1   3   8       18.35       11.47      0.45 o 
   0   3   8      567.12      583.27      7.37 o 
   1   3   8        3.28        4.74      0.78 o 
   2   3   8      193.25      181.95      2.57 o 
   3   3   8      266.85      284.12      2.58 o 
   4   3   8       89.38       80.46      2.61 o 
   5   3   8       75.20       73.17      3.26 o 
  -5   4   8        1.52        3.62      2.20 o 
  -4   4   8       25.15       27.78      1.61 o 
  -3   4   8      117.90      114.39      1.35 o 
  -2   4   8     1543.81     1528.98     10.56 o 
  -1   4   8      766.39      836.57      3.38 o 
   0   4   8      192.80      175.98      4.39 o 
   1   4   8       47.70       36.65      1.00 o 
   2   4   8       31.33       32.50      1.55 o 
   3   4   8       53.68       53.58      2.07 o 
   4   4   8      374.56      417.74     13.24 o 
   5   4   8       60.82       61.97      5.03 o 
  -5   5   8        1.39        1.16      1.92 o 
  -4   5   8      207.88      214.20      2.71 o 
  -3   5   8        4.04        6.20      1.17 o 
  -2   5   8       87.49       88.35      2.27 o 
  -1   5   8      441.47      470.90      1.78 o 
   0   5   8      289.91      322.97      3.41 o 
   1   5   8       75.62       76.79      1.60 o 
   2   5   8       76.51       75.84      2.22 o 
   3   5   8        0.25       -0.21      0.62 o 
   4   5   8       40.80       35.21      2.98 o 
   5   5   8       24.95       21.51      6.97 o 
  -5   6   8       56.39       51.23      2.65 o 
  -4   6   8       26.26       22.02      1.89 o 
  -3   6   8      244.16      232.68      2.76 o 
  -2   6   8        0.68        0.91      0.49 o 
  -1   6   8      606.31      559.05      7.40 o 
   0   6   8      254.53      233.21      3.47 o 
   1   6   8        2.00        0.79      2.45 o 
   2   6   8       99.62      111.29      6.77 o 
   3   6   8      140.25      158.09     10.03 o 
   4   6   8        9.87        7.93      3.21 o 
  -5   7   8      110.18      133.32      5.28 o 
  -4   7   8       10.95        7.52      2.44 o 
  -3   7   8       20.21       13.27      1.57 o 
  -2   7   8        0.10       -0.70      0.79 o 
  -1   7   8     1231.87     1257.75      7.49 o 
   0   7   8       56.04       53.04      1.23 o 
   1   7   8      179.67      178.45      4.42 o 
   2   7   8       49.52       50.10      4.17 o 
   3   7   8       35.62       34.23      3.71 o 
   4   7   8       10.03        3.02      6.92 o 
  -4   8   8       27.68       24.40      2.47 o 
  -3   8   8      124.96      125.54      2.37 o 
  -2   8   8      768.57      778.32      7.54 o 
  -1   8   8     1677.38     1732.15     12.50 o 
   0   8   8       10.75       11.89      1.22 o 
   1   8   8       68.10       68.84      3.30 o 
   2   8   8      155.99      165.44      4.81 o 
   3   8   8       97.90      102.92     11.38 o 
   4   8   8        1.53        0.27      4.65 o 
  -4   9   8        3.03        4.03      3.18 o 
  -3   9   8       97.48       90.98      2.87 o 
  -2   9   8       80.06       81.57      1.68 o 
  -1   9   8        6.70        4.43      2.18 o 
   0   9   8       42.71       43.92      2.30 o 
   1   9   8       25.87       16.13      3.87 o 
   2   9   8      133.15      115.92      4.22 o 
   3   9   8        0.42       -0.34      2.60 o 
  -3  10   8      133.02      154.10      3.33 o 
  -2  10   8       90.57       88.79      3.29 o 
  -1  10   8       37.40       32.51      2.27 o 
   0  10   8      179.41      193.08      3.80 o 
   1  10   8      102.03       92.66      4.72 o 
   2  10   8       11.36       10.42      4.52 o 
   3  10   8        1.73        4.88      4.33 o 
  -3  11   8       20.41       19.69      4.64 o 
  -2  11   8        1.40       -1.27      3.03 o 
  -1  11   8       45.59       48.37      5.68 o 
   0  11   8       22.47       14.95      4.95 o 
   1  11   8       29.06       30.43      3.08 o 
   2  11   8        7.94        3.12      5.31 o 
  -2  12   8       79.16       75.77      4.32 o 
  -1  12   8       38.26       41.54      3.01 o 
   0  12   8       26.35       23.43      5.78 o 
   1  12   8       36.60       31.71      3.56 o 
   2  12   8        1.76        2.63      3.96 o 
   0  13   8        1.01       -3.37      4.09 o 
  -5   0   9        0.06       -1.42      1.42 o 
  -3   0   9     1013.90      998.53      5.01 o 
  -1   0   9     1437.17     1332.32     27.17 o 
   1   0   9      410.79      429.61     13.46 o 
   3   0   9      105.42      108.63      2.00 o 
   5   0   9      240.04      247.98      4.50 o 
  -5   1   9       70.35       67.91      1.95 o 
  -4   1   9      151.45      154.98      2.19 o 
  -3   1   9     1701.85     1643.69      7.94 o 
  -2   1   9      959.27      972.92      4.66 o 
  -1   1   9      126.15      120.34      1.83 o 
   0   1   9       80.69       90.11      1.46 o 
   1   1   9      228.28      257.36      2.32 o 
   2   1   9      209.54      197.49      3.67 o 
   3   1   9       56.60       49.66      1.41 o 
   4   1   9       37.36       36.37      1.84 o 
   5   1   9        0.90       -0.48      2.24 o 
  -5   2   9        9.90        9.12      2.41 o 
  -4   2   9       32.62       29.91      1.58 o 
  -3   2   9      247.78      264.15      2.79 o 
  -2   2   9       66.16       57.75      0.79 o 
  -1   2   9      564.55      635.69      4.22 o 
   0   2   9     1552.82     1673.61     12.60 o 
   1   2   9       41.64       41.51      0.89 o 
   2   2   9      131.65      148.42      1.81 o 
   3   2   9       14.13       10.03      1.48 o 
   4   2   9       32.59       41.28      2.69 o 
   5   2   9       18.63       18.48      3.13 o 
  -5   3   9        4.08        2.51      2.12 o 
  -4   3   9      347.07      329.88      3.82 o 
  -3   3   9       57.37       54.38      1.03 o 
  -2   3   9       89.10       81.23      1.29 o 
  -1   3   9      826.11      862.70      4.80 o 
   0   3   9     1195.64     1284.36      8.19 o 
   1   3   9       45.97       47.24      0.95 o 
   2   3   9       98.10       91.79      2.84 o 
   3   3   9      359.24      354.53      6.32 o 
   4   3   9        0.21        0.02      1.48 o 
   5   3   9        2.29       -0.56      3.37 o 
  -5   4   9      254.49      260.81      4.35 o 
  -4   4   9       34.16       32.20      1.59 o 
  -3   4   9      663.89      648.36      8.62 o 
  -2   4   9       63.26       57.71      1.08 o 
  -1   4   9      700.38      711.49      5.78 o 
   0   4   9        5.73        4.02      0.93 o 
   1   4   9      111.24      116.39      1.54 o 
   2   4   9       99.39      107.47      2.53 o 
   3   4   9       95.65       97.86      3.14 o 
   4   4   9      193.95      187.69      3.71 o 
  -5   5   9       12.02        8.01      2.33 o 
  -4   5   9      147.26      139.40      2.91 o 
  -3   5   9      258.59      253.95      4.43 o 
  -2   5   9       34.67       43.74      0.88 o 
  -1   5   9       44.50       43.89      0.80 o 
   0   5   9      109.06       87.04      1.90 o 
   1   5   9       10.85       13.18      1.25 o 
   2   5   9       51.34       51.17      1.80 o 
   3   5   9       20.34       14.60      1.88 o 
   4   5   9       42.40       38.88      3.58 o 
  -5   6   9        8.84        5.08      3.27 o 
  -4   6   9       18.45       19.38      1.95 o 
  -3   6   9        0.11       -1.19      1.19 o 
  -2   6   9      258.07      256.43      1.91 o 
  -1   6   9      126.40      121.65      1.92 o 
   0   6   9      136.42      127.68      2.49 o 
   1   6   9       21.59       24.08      1.39 o 
   2   6   9        1.79        0.46      0.75 o 
   3   6   9       87.28       87.73      4.64 o 
   4   6   9       29.98       28.95      3.28 o 
  -4   7   9      159.93      152.19      4.20 o 
  -3   7   9       14.45       12.01      1.54 o 
  -2   7   9       63.15       50.92      1.34 o 
  -1   7   9      206.39      199.13      2.72 o 
   0   7   9       12.16       13.51      1.31 o 
   1   7   9        9.56        6.42      3.02 o 
   2   7   9        0.28        0.46      1.32 o 
   3   7   9       19.13       16.73      3.06 o 
   4   7   9       19.44       29.99      7.90 o 
  -4   8   9       22.42       19.51      2.50 o 
  -3   8   9        6.10        4.04      1.75 o 
  -2   8   9       41.40       40.82      1.33 o 
  -1   8   9      317.62      302.75      2.69 o 
   0   8   9      269.39      284.13      6.39 o 
   1   8   9       21.08       12.98      3.25 o 
   2   8   9       67.27       65.75      5.14 o 
   3   8   9        0.23        1.86      4.16 o 
   4   8   9        4.52        3.97      8.45 o 
  -4   9   9        4.05        5.97      3.22 o 
  -3   9   9      127.56      125.70      2.56 o 
  -2   9   9      143.78      146.50      2.71 o 
  -1   9   9      108.77      107.03      2.53 o 
   0   9   9       64.10       60.54      3.26 o 
   1   9   9       42.57       40.25      3.74 o 
   2   9   9       23.25       16.78      3.75 o 
   3   9   9       16.54       10.43      4.09 o 
  -3  10   9       91.20      101.46      2.96 o 
  -2  10   9       20.83       18.50      2.61 o 
  -1  10   9       34.08       27.05      2.32 o 
   0  10   9       17.44       18.45      2.72 o 
   1  10   9       55.63       53.28      4.58 o 
   2  10   9        0.26       -1.37      2.88 o 
   3  10   9        0.92       -1.65      5.41 o 
  -3  11   9       40.08       41.63      4.27 o 
  -2  11   9       14.74       17.56      2.96 o 
  -1  11   9       37.85       39.02      2.65 o 
   0  11   9        0.04        1.48      4.47 o 
   1  11   9       60.64       60.37      3.08 o 
   2  11   9       31.41       34.66      5.09 o 
  -2  12   9       25.84       25.02      3.57 o 
  -1  12   9        0.39       -0.07      2.80 o 
   0  12   9       61.13       67.02      5.98 o 
   1  12   9        0.54        3.42      3.63 o 
  -4   0  10      109.27      122.13      2.28 o 
  -2   0  10      189.83      208.44      2.72 o 
   0   0  10      274.28      302.13      9.96 o 
   2   0  10       26.27       25.81      1.32 o 
   4   0  10        0.70        0.39      2.68 o 
  -5   1  10       59.10       54.14      2.47 o 
  -4   1  10      400.31      405.87      3.25 o 
  -3   1  10      366.70      355.28      4.27 o 
  -2   1  10      668.60      662.05      2.45 o 
  -1   1  10       83.08       78.56      1.00 o 
   0   1  10      146.02      183.22      1.67 o 
   1   1  10       66.58       56.74      1.05 o 
   2   1  10       20.82       18.44      0.99 o 
   3   1  10       65.06       49.57      1.27 o 
   4   1  10       14.20       10.44      2.04 o 
   5   1  10        0.55        0.38      2.55 o 
  -5   2  10       54.43       48.77      2.25 o 
  -4   2  10        0.97        0.27      0.56 o 
  -3   2  10      399.24      390.36      3.35 o 
  -2   2  10      145.91      154.19      1.58 o 
  -1   2  10      271.01      274.92      3.45 o 
   0   2  10     1087.32     1190.80     10.05 o 
   1   2  10     1313.26     1330.43      7.62 o 
   2   2  10      121.26      131.00      1.61 o 
   3   2  10      212.14      209.60      5.20 o 
   4   2  10        3.93        1.84      2.04 o 
   5   2  10       11.74       13.42      3.34 o 
  -5   3  10        0.52        0.23      1.53 o 
  -4   3  10       10.41        9.75      1.66 o 
  -3   3  10      111.79       98.74      1.16 o 
  -2   3  10      174.79      177.29      1.35 o 
  -1   3  10      375.95      353.06      2.54 o 
   0   3  10        0.57       -0.41      0.52 o 
   1   3  10      119.19      136.88      2.04 o 
   2   3  10      188.27      195.41      2.81 o 
   3   3  10      550.52      533.39      3.70 o 
   4   3  10       11.01        7.31      3.05 o 
   5   3  10       10.02       12.06      6.70 o 
  -5   4  10       18.63       15.87      2.49 o 
  -4   4  10        6.19        6.38      1.73 o 
  -3   4  10       19.82       12.66      1.22 o 
  -2   4  10       69.87       69.19      1.05 o 
  -1   4  10      194.75      202.68      1.16 o 
   0   4  10     2034.55     2001.35     21.13 o 
   1   4  10        4.57        7.92      1.08 o 
   2   4  10        0.10       -0.95      1.35 o 
   3   4  10      352.62      337.75      5.43 o 
   4   4  10        1.97        3.17      3.16 o 
  -5   5  10       38.65       31.86      2.68 o 
  -4   5  10       18.03       16.14      2.27 o 
  -3   5  10        1.66        1.63      1.29 o 
  -2   5  10      269.06      238.26      2.92 o 
  -1   5  10      238.29      252.28      2.68 o 
   0   5  10      484.91      443.28      4.44 o 
   1   5  10       18.50       16.42      1.37 o 
   2   5  10       41.43       39.37      1.64 o 
   3   5  10       38.92       35.99      1.92 o 
   4   5  10      105.06      109.30      3.66 o 
  -5   6  10       37.70       27.48      3.52 o 
  -4   6  10      107.08      110.23      5.69 o 
  -3   6  10       14.86        6.96      1.40 o 
  -2   6  10      210.55      226.74      2.06 o 
  -1   6  10      569.81      588.38      3.98 o 
   0   6  10      332.63      351.65      6.26 o 
   1   6  10      198.24      186.04      5.01 o 
   2   6  10       42.12       40.72      4.36 o 
   3   6  10       40.91       47.34      4.82 o 
   4   6  10       14.97       19.21      7.21 o 
  -4   7  10       33.61       29.64      2.55 o 
  -3   7  10      184.00      176.75      3.13 o 
  -2   7  10      130.96      119.97      2.39 o 
  -1   7  10       77.51       75.07      2.80 o 
   0   7  10      251.36      255.38      2.52 o 
   1   7  10        8.95       10.36      3.79 o 
   2   7  10        0.33       -0.14      0.93 o 
   3   7  10       20.17       16.50      3.40 o 
   4   7  10        1.96        1.28      7.66 o 
  -4   8  10       21.58       21.28      2.67 o 
  -3   8  10        0.10       -0.54      0.96 o 
  -2   8  10      150.57      155.01      2.50 o 
  -1   8  10        5.40        5.44      1.35 o 
   0   8  10        3.60       -0.89      0.89 o 
   1   8  10        0.66        0.29      5.07 o 
   2   8  10      163.71      152.42      7.84 o 
   3   8  10       44.66       40.75      3.50 o 
  -4   9  10       13.06       18.21      3.42 o 
  -3   9  10        0.82        0.07      0.56 o 
  -2   9  10       84.84       85.36      1.80 o 
  -1   9  10        6.98        8.13      1.65 o 
   0   9  10        8.65        7.77      4.07 o 
   1   9  10        0.77       -0.75      1.54 o 
   2   9  10        0.37        0.74      2.27 o 
   3   9  10        0.02       -2.80      5.89 o 
  -3  10  10       12.67       10.37      3.38 o 
  -2  10  10       73.05       75.44      2.98 o 
  -1  10  10       38.18       40.13      2.46 o 
   0  10  10      207.76      196.92      5.57 o 
   1  10  10       83.55       85.32      4.34 o 
   2  10  10       38.56       41.31      4.91 o 
   3  10  10        0.29        0.87      5.13 o 
  -2  11  10        3.52        1.96      3.22 o 
  -1  11  10       74.50       76.54      4.27 o 
   0  11  10        3.75        0.80      9.08 o 
   1  11  10       34.83       29.93      4.56 o 
   2  11  10       36.99       24.46      5.72 o 
  -1  12  10       10.47        5.69      5.41 o 
   0  12  10      109.07      127.33      6.23 o 
   1  12  10      159.99      151.26     23.32 o 
  -5   0  11       46.14       32.08      4.50 o 
  -3   0  11      809.70      814.49     18.83 o 
  -1   0  11       18.70       19.20      1.05 o 
   1   0  11     2815.18     2851.11     10.02 o 
   3   0  11       20.07       21.51      1.95 o 
   5   0  11        7.56       -3.06      7.00 o 
  -5   1  11      141.10      130.95      2.59 o 
  -4   1  11       57.31       56.41      1.60 o 
  -3   1  11        1.61        0.49      0.66 o 
  -2   1  11      272.22      271.56      2.30 o 
  -1   1  11      599.06      627.69      5.73 o 
   0   1  11      525.96      565.95      4.61 o 
   1   1  11      293.52      280.21      3.26 o 
   2   1  11       42.66       37.53      1.09 o 
   3   1  11       12.83       12.78      1.47 o 
   4   1  11        1.69        0.63      1.59 o 
   5   1  11        0.07        0.22      4.33 o 
  -5   2  11        6.50        4.05      2.28 o 
  -4   2  11      263.90      251.69      3.93 o 
  -3   2  11      116.71      111.57      1.38 o 
  -2   2  11     1213.96     1203.67      8.07 o 
  -1   2  11        1.25        0.13      0.63 o 
   0   2  11      497.78      537.37      4.75 o 
   1   2  11       24.25       29.85      0.96 o 
   2   2  11      211.09      213.35      2.80 o 
   3   2  11      192.95      189.16      2.12 o 
   4   2  11        5.82        7.57      2.39 o 
   5   2  11        1.50        3.54      4.22 o 
  -5   3  11       71.99       79.07      2.38 o 
  -4   3  11      130.92      126.99      4.07 o 
  -3   3  11       32.15       26.97      0.98 o 
  -2   3  11      320.38      328.20      2.19 o 
  -1   3  11      753.70      772.30      5.35 o 
   0   3  11      434.56      474.74      4.70 o 
   1   3  11      149.75      147.59      1.50 o 
   2   3  11       66.28       69.11      1.50 o 
   3   3  11        0.91        2.89      1.72 o 
   4   3  11        3.55        0.05      2.43 o 
  -5   4  11       19.57       20.00      2.54 o 
  -4   4  11        3.12        4.22      1.71 o 
  -3   4  11       17.21       18.11      1.03 o 
  -2   4  11        0.06       -0.24      0.45 o 
  -1   4  11       73.83       65.91      0.87 o 
   0   4  11       10.70       12.65      0.94 o 
   1   4  11       13.80        8.32      1.25 o 
   2   4  11        1.78        1.48      1.35 o 
   3   4  11       53.07       63.99      1.75 o 
   4   4  11       11.85       13.87      3.57 o 
  -5   5  11      117.72      126.54      3.53 o 
  -4   5  11       91.52       87.02      2.65 o 
  -3   5  11       72.76       82.05      2.14 o 
  -2   5  11        0.06       -0.39      0.81 o 
  -1   5  11       50.25       43.27      0.99 o 
   0   5  11        0.31       -0.49      0.83 o 
   1   5  11      642.19      659.57      9.35 o 
   2   5  11        0.09       -0.69      1.12 o 
   3   5  11       21.41       21.73      2.21 o 
   4   5  11       45.02       34.45      3.74 o 
  -4   6  11      208.85      192.42      4.38 o 
  -3   6  11       24.92       18.94      1.57 o 
  -2   6  11       71.85       58.07      1.21 o 
  -1   6  11       58.55       55.58      1.68 o 
   0   6  11       95.05       96.26      4.03 o 
   1   6  11       66.85       66.16      1.72 o 
   2   6  11       39.30       37.06      2.58 o 
   3   6  11        3.62        4.14      3.08 o 
   4   6  11       25.68       32.18      4.14 o 
  -4   7  11       70.17       73.45      2.67 o 
  -3   7  11        4.46        3.95      1.75 o 
  -2   7  11       75.44       76.07      3.02 o 
  -1   7  11      265.23      278.43      3.01 o 
   0   7  11     1710.66     1712.93     13.05 o 
   1   7  11       57.94       52.60      2.40 o 
   2   7  11        0.39       -1.50      1.50 o 
   3   7  11        0.16        0.08      1.16 o 
   4   7  11       57.86       66.44      7.23 o 
  -4   8  11       18.60       16.91      2.79 o 
  -3   8  11        5.45        4.59      1.96 o 
  -2   8  11       67.69       61.12      1.44 o 
  -1   8  11      126.05      128.41      2.26 o 
   0   8  11       19.91       20.35      1.46 o 
   1   8  11       41.88       50.54      6.12 o 
   2   8  11        5.90        0.40      2.16 o 
   3   8  11        0.48       -0.59      1.02 o 
  -3   9  11        1.72        0.30      1.25 o 
  -2   9  11       12.76       14.49      1.85 o 
  -1   9  11      132.22      142.56      4.37 o 
   0   9  11        2.46       -2.14      2.64 o 
   1   9  11       64.48       65.96      3.81 o 
   2   9  11       17.99       13.95      3.61 o 
   3   9  11       33.96       31.91      4.79 o 
  -3  10  11      106.82      117.52      4.66 o 
  -2  10  11       10.83        8.60      3.00 o 
  -1  10  11       51.01       48.68      3.98 o 
   0  10  11        6.65        4.81      4.42 o 
   1  10  11       45.92       49.95      4.55 o 
   2  10  11       18.45       18.03      6.01 o 
  -2  11  11       14.24       15.16      3.39 o 
  -1  11  11        1.45        2.09      4.40 o 
   0  11  11       67.28       65.79      4.95 o 
   1  11  11        7.18       12.82      4.84 o 
   2  11  11       30.97       23.55      6.82 o 
  -1  12  11        0.75        0.71      5.79 o 
   0  12  11       64.80       73.35      5.81 o 
  -4   0  12       43.25       42.33      3.60 o 
  -2   0  12       60.79       62.91      1.81 o 
   0   0  12       26.05       29.18      1.29 o 
   2   0  12      180.80      178.33      6.06 o 
   4   0  12      110.32      128.71      3.54 o 
  -5   1  12       60.43       63.95      2.95 o 
  -4   1  12      228.65      228.69      3.68 o 
  -3   1  12        3.35        3.14      1.28 o 
  -2   1  12      789.14      771.72      5.36 o 
  -1   1  12        0.90        1.06      0.63 o 
   0   1  12       36.18       30.39      0.98 o 
   1   1  12        2.83        0.30      0.29 o 
   2   1  12      181.59      179.89      3.03 o 
   3   1  12       85.89       85.12      1.63 o 
   4   1  12       51.68       44.53      3.72 o 
  -5   2  12       58.17       58.62      2.23 o 
  -4   2  12       28.76       27.49      1.31 o 
  -3   2  12       16.25       15.44      1.10 o 
  -2   2  12       32.87       33.14      0.91 o 
  -1   2  12        0.11       -0.10      0.41 o 
   0   2  12        9.60       13.75      0.99 o 
   1   2  12       83.31       84.67      1.32 o 
   2   2  12       28.65       31.05      1.24 o 
   3   2  12       35.00       42.50      1.57 o 
   4   2  12       36.95       32.86      2.63 o 
  -5   3  12      123.59      128.72      2.93 o 
  -4   3  12       66.94       64.54      2.03 o 
  -3   3  12        1.77        0.77      0.65 o 
  -2   3  12       24.94       23.11      1.20 o 
  -1   3  12      202.78      195.32      1.56 o 
   0   3  12       59.26       57.72      1.24 o 
   1   3  12      807.93      853.34     10.82 o 
   2   3  12       26.72       26.04      1.25 o 
   3   3  12        0.14       -0.86      1.05 o 
   4   3  12       12.70       11.55      3.11 o 
  -5   4  12       17.71       13.45      3.42 o 
  -4   4  12      478.82      477.95      8.12 o 
  -3   4  12       79.90       77.51      1.25 o 
  -2   4  12       18.75       23.96      0.98 o 
  -1   4  12      190.32      190.25      1.87 o 
   0   4  12      404.30      437.44      3.68 o 
   1   4  12       47.09       46.04      1.30 o 
   2   4  12      218.93      205.61      3.17 o 
   3   4  12        4.51        4.72      1.98 o 
   4   4  12       83.74       86.27      3.58 o 
  -5   5  12        0.02       -4.13      4.90 o 
  -4   5  12      105.91      112.41      3.87 o 
  -3   5  12       33.31       32.87      1.57 o 
  -2   5  12       65.44       83.13      2.38 o 
  -1   5  12        2.91        0.17      0.76 o 
   0   5  12        1.32        1.13      1.15 o 
   1   5  12       74.50       68.13      1.56 o 
   2   5  12       26.41       26.42      1.64 o 
   3   5  12        0.54       -0.77      1.94 o 
   4   5  12        2.21        2.34      4.46 o 
  -4   6  12       15.27       14.18      3.24 o 
  -3   6  12       25.42       32.46      1.67 o 
  -2   6  12        3.38        1.01      1.37 o 
  -1   6  12      269.91      262.59      3.93 o 
   0   6  12      385.90      392.81      6.15 o 
   1   6  12       67.82       73.15      4.41 o 
   2   6  12       15.08       11.59      2.87 o 
   3   6  12       11.88       13.25      3.44 o 
   4   6  12      198.75      207.42      4.25 o 
  -4   7  12        5.81        4.19      3.72 o 
  -3   7  12      220.66      231.82      2.99 o 
  -2   7  12        1.67        0.73      0.90 o 
  -1   7  12       98.85       89.01      2.05 o 
   0   7  12      399.23      393.90      3.26 o 
   1   7  12       97.10       98.20      4.12 o 
   2   7  12       16.60       10.45      3.58 o 
   3   7  12        0.91        0.78      3.44 o 
  -4   8  12       16.46       18.59      4.02 o 
  -3   8  12       16.23       20.12      2.01 o 
  -2   8  12        9.02        5.51      1.56 o 
  -1   8  12      321.31      331.82      5.66 o 
   0   8  12        8.09        7.25      1.57 o 
   1   8  12      116.27       97.57      4.17 o 
   2   8  12       10.41       10.83      3.54 o 
   3   8  12       42.18       50.65      8.73 o 
  -3   9  12        4.62        4.11      2.22 o 
  -2   9  12       15.76       16.31      1.89 o 
  -1   9  12       46.17       49.13      2.81 o 
   0   9  12        1.52       -0.48      1.53 o 
   1   9  12       25.81       25.09      3.74 o 
   2   9  12       15.25       11.44      3.73 o 
   3   9  12        0.52        0.90      1.76 o 
  -3  10  12        2.91       -1.63      2.46 o 
  -2  10  12        3.27        1.44      3.62 o 
  -1  10  12        0.14       -0.75      2.87 o 
   0  10  12        0.93       -0.69      2.34 o 
   1  10  12       11.56        8.97      5.00 o 
   2  10  12       23.89       25.70      6.12 o 
  -2  11  12       94.64      106.00     10.54 o 
  -1  11  12       36.88       33.70      4.47 o 
   0  11  12        0.40       -2.79      3.74 o 
   1  11  12        8.77        8.51      5.89 o 
  -5   0  13      117.27      127.59      3.88 o 
  -3   0  13     2333.27     2297.83     12.67 o 
  -1   0  13      172.83      175.06      7.01 o 
   1   0  13      183.69      227.06      3.23 o 
   3   0  13       96.33       96.89      7.37 o 
  -5   1  13       27.29       26.40      2.83 o 
  -4   1  13      348.66      356.88      3.27 o 
  -3   1  13        0.12       -0.47      0.81 o 
  -2   1  13       29.98       27.90      0.96 o 
  -1   1  13      258.27      316.02      3.72 o 
   0   1  13      236.13      237.27      2.12 o 
   1   1  13        9.79        6.38      1.09 o 
   2   1  13      120.93      113.33      1.77 o 
   3   1  13        2.07        1.97      1.56 o 
   4   1  13        1.29        1.38      2.86 o 
  -5   2  13       11.21       10.90      3.06 o 
  -4   2  13       59.14       50.14      2.79 o 
  -3   2  13       16.74       13.49      1.39 o 
  -2   2  13      609.23      630.03      6.57 o 
  -1   2  13       19.03       18.70      0.78 o 
   0   2  13       10.84        9.67      1.30 o 
   1   2  13      167.01      186.75      2.51 o 
   2   2  13      268.98      278.99      5.18 o 
   3   2  13       17.55       16.75      1.67 o 
   4   2  13        3.79        0.85      2.71 o 
  -5   3  13       31.97       34.38      2.99 o 
  -4   3  13       57.08       51.46      1.60 o 
  -3   3  13       69.14       64.68      1.55 o 
  -2   3  13      132.04      124.28      1.56 o 
  -1   3  13       10.88        9.62      0.73 o 
   0   3  13        6.91        5.24      1.25 o 
   1   3  13       27.67       31.04      1.11 o 
   2   3  13      193.57      195.01      2.17 o 
   3   3  13        9.00        7.80      1.77 o 
   4   3  13      181.39      173.46      3.55 o 
  -5   4  13       13.46       13.63      3.10 o 
  -4   4  13        1.21       -0.11      0.32 o 
  -3   4  13      316.95      304.77      2.88 o 
  -2   4  13       72.40       63.20      2.72 o 
  -1   4  13      292.73      306.63      3.03 o 
   0   4  13      106.30      116.16      2.14 o 
   1   4  13      159.12      175.22      1.89 o 
   2   4  13       24.31       23.92      1.51 o 
   3   4  13        0.66        0.78      2.07 o 
   4   4  13       26.70       27.58      3.10 o 
  -4   5  13        0.06       -0.29      1.84 o 
  -3   5  13      279.08      258.90      3.23 o 
  -2   5  13        0.09       -0.82      1.25 o 
  -1   5  13      103.74      103.65      1.48 o 
   0   5  13        3.58        0.41      0.61 o 
   1   5  13      586.83      619.53      8.46 o 
   2   5  13        1.43        0.61      1.63 o 
   3   5  13        7.18        6.32      2.78 o 
   4   5  13        2.70        5.12      4.22 o 
  -4   6  13       68.05       56.91      2.38 o 
  -3   6  13       94.71       95.65      2.64 o 
  -2   6  13        5.62        5.09      1.84 o 
  -1   6  13      156.16      148.68      2.33 o 
   0   6  13      102.88       86.19      2.69 o 
   1   6  13        6.95        4.50      3.89 o 
   2   6  13       29.10       26.76      6.80 o 
   3   6  13        8.48        5.52      3.68 o 
   4   6  13        3.81        6.88      4.59 o 
  -4   7  13       78.87       77.93      2.68 o 
  -3   7  13        3.82        2.73      1.89 o 
  -2   7  13       24.12       24.47      1.76 o 
  -1   7  13      198.10      192.93      3.34 o 
   0   7  13       44.79       40.98      3.02 o 
   1   7  13       52.88       43.82      3.92 o 
   2   7  13      110.54      122.63      8.99 o 
   3   7  13       17.54       17.62      4.26 o 
  -3   8  13      268.62      246.20      3.79 o 
  -2   8  13        3.00        3.17      2.09 o 
  -1   8  13       19.64       15.72      2.21 o 
   0   8  13       33.95       31.60      1.61 o 
   1   8  13       16.21        7.58      4.04 o 
   2   8  13        2.69        3.55      5.90 o 
   3   8  13       25.51       20.39      6.43 o 
  -3   9  13       50.92       48.20      2.24 o 
  -2   9  13        2.21        1.38      2.40 o 
  -1   9  13      100.04       99.65      2.31 o 
   0   9  13        3.05        1.82      1.77 o 
   1   9  13       49.64       56.06      4.16 o 
   2   9  13        3.45       -0.35      1.24 o 
  -2  10  13       15.84       10.60      4.02 o 
  -1  10  13       21.20       12.78      4.69 o 
   0  10  13        0.00       -1.37      4.32 o 
   1  10  13        7.20        5.40      5.42 o 
   2  10  13        8.70        6.55      5.70 o 
  -1  11  13        0.04       -2.60      3.41 o 
   0  11  13       12.00       11.26      5.98 o 
   1  11  13       25.06       24.95      6.42 o 
  -4   0  14        8.15        3.93      2.40 o 
  -2   0  14      805.65      854.12      6.07 o 
   0   0  14      114.20      109.76      4.45 o 
   2   0  14       13.76       14.14      2.28 o 
   4   0  14       18.75       21.43      5.01 o 
  -5   1  14       16.48       17.77      2.85 o 
  -4   1  14       57.98       53.42      1.65 o 
  -3   1  14       71.96       68.63      1.70 o 
  -2   1  14      143.01      135.21      1.87 o 
  -1   1  14      665.22      663.05      4.18 o 
   0   1  14       62.68       62.94      2.54 o 
   1   1  14       10.24        6.67      1.43 o 
   2   1  14       94.94       88.73      1.62 o 
   3   1  14       50.25       48.02      1.82 o 
   4   1  14       26.03       24.31      2.72 o 
  -5   2  14       87.91      104.02      4.29 o 
  -4   2  14        0.46        0.24      1.23 o 
  -3   2  14        6.61        6.17      1.61 o 
  -2   2  14      229.66      233.73      2.35 o 
  -1   2  14      471.77      480.67      6.21 o 
   0   2  14       32.28       34.93      1.48 o 
   1   2  14        3.23        2.54      1.40 o 
   2   2  14        7.29        6.09      1.51 o 
   3   2  14      162.55      162.22      3.19 o 
   4   2  14       25.94       20.68      3.20 o 
  -5   3  14      112.29      117.46      4.72 o 
  -4   3  14       42.91       44.33      2.46 o 
  -3   3  14      328.03      338.64      3.01 o 
  -2   3  14        0.07       -0.63      0.63 o 
  -1   3  14      323.46      336.39      4.95 o 
   0   3  14       41.35       40.08      1.36 o 
   1   3  14        0.36       -0.62      0.70 o 
   2   3  14        4.63        2.85      1.43 o 
   3   3  14        0.83       -0.52      1.40 o 
   4   3  14        9.35       11.38      3.18 o 
  -4   4  14        2.51        0.23      1.79 o 
  -3   4  14       18.74       22.29      2.89 o 
  -2   4  14      101.06       92.03      1.51 o 
  -1   4  14       22.77       19.77      1.35 o 
   0   4  14        0.09       -1.34      1.34 o 
   1   4  14       28.50       27.72      1.51 o 
   2   4  14       50.14       39.19      1.48 o 
   3   4  14        0.17       -1.30      1.39 o 
   4   4  14       46.25       45.91      3.24 o 
  -4   5  14       79.66       89.34      2.61 o 
  -3   5  14      338.89      331.88     12.04 o 
  -2   5  14      266.19      256.21      4.63 o 
  -1   5  14        0.52       -1.34      1.34 o 
   0   5  14        0.04       -0.97      0.97 o 
   1   5  14       95.65      107.93      2.30 o 
   2   5  14       90.07       88.55      2.87 o 
   3   5  14        7.36        5.00      2.69 o 
   4   5  14       17.93       13.64      4.41 o 
  -4   6  14        6.99        7.21      2.47 o 
  -3   6  14       28.78       24.87      2.61 o 
  -2   6  14       66.29       57.61      2.61 o 
  -1   6  14       11.63        9.09      1.91 o 
   0   6  14      301.29      295.96      4.27 o 
   1   6  14       20.33       19.51      3.41 o 
   2   6  14        8.13        3.36      3.02 o 
   3   6  14        6.66        4.08      4.60 o 
  -4   7  14        0.74        2.20      3.36 o 
  -3   7  14      135.40      138.46      6.49 o 
  -2   7  14       12.01       10.38      1.96 o 
  -1   7  14      153.83      157.23      2.56 o 
   0   7  14        1.91       -0.03      0.68 o 
   1   7  14       19.87       11.36      4.21 o 
   2   7  14       31.61       22.79      3.65 o 
   3   7  14        2.39       -4.47      5.40 o 
  -3   8  14        1.46        1.25      2.51 o 
  -2   8  14       55.06       49.52      2.19 o 
  -1   8  14       52.14       48.24      2.95 o 
   0   8  14       61.87       59.62      2.58 o 
   1   8  14        1.41       -1.20      1.58 o 
   2   8  14        3.06        2.54      4.99 o 
   3   8  14        0.43        0.04      1.28 o 
  -3   9  14        8.47        5.21      3.13 o 
  -2   9  14      126.62      136.37      4.39 o 
  -1   9  14        0.41       -0.76      0.76 o 
   0   9  14       37.98       42.42      2.17 o 
   1   9  14        0.16       -1.58      2.60 o 
   2   9  14       11.47       12.02      5.77 o 
  -2  10  14       66.66       64.04      4.07 o 
  -1  10  14       27.10       27.99      5.33 o 
   0  10  14       23.50       24.28      5.41 o 
   1  10  14        3.52        4.51      5.20 o 
  -1  11  14        3.75       -1.61      2.30 o 
   0  11  14       70.99       81.83      5.82 o 
  -5   0  15        0.04       -3.19      4.25 o 
  -3   0  15      236.88      247.55      5.57 o 
  -1   0  15       63.69       52.81      1.80 o 
   1   0  15       17.84       17.97      2.03 o 
   3   0  15        2.44        4.80      2.61 o 
  -4   1  15      127.64      142.16      2.03 o 
  -3   1  15       75.11       69.67      1.71 o 
  -2   1  15        0.22       -0.37      1.55 o 
  -1   1  15      162.32      147.31      1.92 o 
   0   1  15        0.32        0.68      1.09 o 
   1   1  15        0.24       -0.29      1.26 o 
   2   1  15        6.13        5.56      1.64 o 
   3   1  15       15.27       11.12      1.96 o 
   4   1  15        2.34        0.82      1.74 o 
  -4   2  15       83.78       81.05      2.19 o 
  -3   2  15        0.19       -0.61      0.73 o 
  -2   2  15      161.60      161.96      2.10 o 
  -1   2  15       68.02       72.55      1.19 o 
   0   2  15      245.08      260.65      2.98 o 
   1   2  15       35.93       37.02      1.42 o 
   2   2  15        9.88       10.57      1.62 o 
   3   2  15       46.08       39.66      1.96 o 
   4   2  15        7.94        6.69      3.47 o 
  -4   3  15       58.54       59.27      2.64 o 
  -3   3  15      113.05      126.74      2.45 o 
  -2   3  15       54.22       52.77      1.37 o 
  -1   3  15       14.74       13.04      1.10 o 
   0   3  15      443.40      447.46      8.23 o 
   1   3  15       44.56       45.79      1.39 o 
   2   3  15       54.89       56.30      1.64 o 
   3   3  15        0.01        0.18      1.13 o 
   4   3  15        0.10       -1.03      3.06 o 
  -4   4  15        3.26        2.58      3.37 o 
  -3   4  15       39.89       30.24      2.72 o 
  -2   4  15       44.56       41.42      1.37 o 
  -1   4  15      139.24      145.04      1.72 o 
   0   4  15       41.27       42.83      1.61 o 
   1   4  15      536.60      552.19     14.39 o 
   2   4  15       14.82       15.33      1.73 o 
   3   4  15        1.95       -0.33      2.27 o 
  -4   5  15        5.34       -0.16      1.64 o 
  -3   5  15       83.57       93.96      3.02 o 
  -2   5  15        0.99        2.19      2.25 o 
  -1   5  15       53.94       57.34      2.02 o 
   0   5  15        8.61        6.80      1.94 o 
   1   5  15       62.12       65.72      2.61 o 
   2   5  15        5.26        4.03      2.12 o 
   3   5  15       23.98       21.96      2.64 o 
  -4   6  15       44.59       44.53      4.01 o 
  -3   6  15       12.54       12.80      3.04 o 
  -2   6  15       47.96       45.66      2.04 o 
  -1   6  15       11.43        7.79      1.85 o 
   0   6  15      506.89      517.69      8.74 o 
   1   6  15      317.62      314.99      4.35 o 
   2   6  15        3.95        4.16      4.83 o 
   3   6  15        3.63       -0.39      1.55 o 
  -3   7  15        1.61        2.82      2.96 o 
  -2   7  15      123.42      133.68      3.44 o 
  -1   7  15       14.14       11.92      1.91 o 
   0   7  15       39.60       43.11      1.62 o 
   1   7  15        0.51        1.21      3.75 o 
   2   7  15       83.39       72.92      4.94 o 
   3   7  15        4.19       -1.26      7.22 o 
  -3   8  15        0.19       -0.78      1.25 o 
  -2   8  15        0.03       -1.38      1.38 o 
  -1   8  15        2.01        0.23      1.19 o 
   0   8  15       11.87        7.83      1.89 o 
   1   8  15        0.99       -2.76      2.88 o 
   2   8  15       17.71        9.94      5.30 o 
  -2   9  15       15.66       12.87      2.99 o 
  -1   9  15        8.94        8.66      2.61 o 
   0   9  15       74.80       78.69      3.74 o 
   1   9  15       12.05        8.37      5.60 o 
   2   9  15        2.12        1.10     45.64 o 
  -1  10  15        0.27        0.86      3.98 o 
   0  10  15       10.21        9.51      5.13 o 
   1  10  15       37.46       33.15      6.31 o 
  -4   0  16      419.51      434.67      5.06 o 
  -2   0  16      140.20      139.44      2.95 o 
   0   0  16       11.17        5.88      2.12 o 
   2   0  16      122.69      121.55      3.24 o 
  -4   1  16       31.03       33.70      2.14 o 
  -3   1  16       87.00       79.95      5.63 o 
  -2   1  16      327.81      359.47      3.68 o 
  -1   1  16      151.78      168.18      2.06 o 
   0   1  16      251.65      270.66      4.09 o 
   1   1  16      207.65      205.09      2.51 o 
   2   1  16       22.91       21.17      1.78 o 
   3   1  16        2.87        0.29      0.70 o 
  -4   2  16        9.73       10.08      2.33 o 
  -3   2  16        7.18        6.74      1.63 o 
  -2   2  16      119.76      117.14      1.82 o 
  -1   2  16      130.70      145.83      1.93 o 
   0   2  16        2.13        4.36      1.82 o 
   1   2  16       49.51       48.97      1.57 o 
   2   2  16       66.53       60.59      1.62 o 
   3   2  16        0.02       -0.62      1.85 o 
  -4   3  16       25.85       26.66      2.79 o 
  -3   3  16       48.29       49.71      2.72 o 
  -2   3  16      309.42      291.65      2.61 o 
  -1   3  16      251.25      277.35      3.75 o 
   0   3  16      137.51      149.05      2.14 o 
   1   3  16        0.77       -0.72      1.49 o 
   2   3  16       32.51       37.68      1.75 o 
   3   3  16      126.64      124.46      2.58 o 
  -4   4  16       19.23       21.29      3.96 o 
  -3   4  16        0.83       -0.52      2.41 o 
  -2   4  16        4.34        2.15      1.53 o 
  -1   4  16      106.76      116.97      2.53 o 
   0   4  16       42.77       38.89      1.69 o 
   1   4  16        6.97        7.65      2.34 o 
   2   4  16        4.70        4.35      1.98 o 
   3   4  16        0.20       -1.40      1.89 o 
  -4   5  16       30.02       24.73      4.14 o 
  -3   5  16        7.12        4.04      3.75 o 
  -2   5  16      305.03      318.44      7.55 o 
  -1   5  16       12.06       10.86      1.59 o 
   0   5  16       16.77       13.75      2.81 o 
   1   5  16        5.14        5.13      2.43 o 
   2   5  16       83.54       93.79      3.08 o 
   3   5  16        0.39       -0.03      0.49 o 
  -3   6  16       26.32       22.05      3.34 o 
  -2   6  16        2.89        2.39      1.83 o 
  -1   6  16        0.26       -1.57      1.57 o 
   0   6  16      150.39      125.63      3.13 o 
   1   6  16       66.83       61.99      2.81 o 
   2   6  16        0.03       -1.69      1.69 o 
   3   6  16        0.55       -2.08      4.02 o 
  -3   7  16       29.44       26.19      3.40 o 
  -2   7  16        2.67        2.78      2.50 o 
  -1   7  16       86.77       93.06      2.20 o 
   0   7  16        2.02        2.03      1.67 o 
   1   7  16       48.80       47.49      3.11 o 
   2   7  16        0.86       -0.89      2.57 o 
  -3   8  16        9.69        5.71      4.78 o 
  -2   8  16       45.36       44.42      2.80 o 
  -1   8  16       42.03       41.65      2.37 o 
   0   8  16        0.02       -1.66      1.66 o 
   1   8  16        5.85        4.80      4.39 o 
   2   8  16       17.91       15.76      5.96 o 
  -2   9  16       84.35       81.92      2.98 o 
  -1   9  16       16.27       12.54      2.71 o 
   0   9  16       22.68       23.84      2.80 o 
   1   9  16        0.10        2.04      5.20 o 
  -1  10  16        0.18        0.22      2.56 o 
   0  10  16       13.71       10.85      6.69 o 
  -3   0  17      120.44      133.11      4.69 o 
  -1   0  17      204.47      238.50     18.42 o 
   1   0  17       45.52       48.27      2.52 o 
   3   0  17        3.36        4.83      3.74 o 
  -4   1  17        4.01        2.89      2.35 o 
  -3   1  17       15.44       21.65      2.59 o 
  -2   1  17        1.40        0.04      0.50 o 
  -1   1  17      177.00      194.79      4.50 o 
   0   1  17       56.15       56.39      1.56 o 
   1   1  17       38.85       40.79      1.67 o 
   2   1  17        0.77       -0.36      0.72 o 
   3   1  17        5.04        3.34      2.63 o 
  -4   2  17       37.63       41.01      3.00 o 
  -3   2  17        4.97        6.04      2.17 o 
  -2   2  17        1.39       -0.15      1.13 o 
  -1   2  17        8.75       10.69      2.29 o 
   0   2  17        0.04       -1.10      1.43 o 
   1   2  17       60.82       53.89      1.98 o 
   2   2  17       64.15       69.11      3.27 o 
   3   2  17        7.39        7.33      2.78 o 
  -4   3  17      279.64      297.57      5.44 o 
  -3   3  17        0.26        0.89      0.88 o 
  -2   3  17        0.48        0.95      0.70 o 
  -1   3  17       30.11       34.27      1.27 o 
   0   3  17      195.28      212.14      4.93 o 
   1   3  17       17.03       12.62      1.94 o 
   2   3  17        0.50        0.54      1.80 o 
   3   3  17        8.76        8.94      2.47 o 
  -4   4  17        6.53        6.45      4.02 o 
  -3   4  17       97.32       92.92      7.09 o 
  -2   4  17       29.44       30.99      2.10 o 
  -1   4  17        4.49        2.61      1.36 o 
   0   4  17       12.21        9.67      2.48 o 
   1   4  17        2.99        6.49      2.48 o 
   2   4  17       95.92      102.95      2.50 o 
   3   4  17        0.13       -1.94      2.13 o 
  -3   5  17       35.94       37.60      3.12 o 
  -2   5  17       25.38       20.28      2.55 o 
  -1   5  17      175.90      182.50      6.66 o 
   0   5  17        0.88       -1.94      1.94 o 
   1   5  17       30.35       34.02      2.55 o 
   2   5  17        5.77        7.66      3.07 o 
   3   5  17        0.26       -3.62      3.76 o 
  -3   6  17        0.79        1.94      3.29 o 
  -2   6  17        0.91       -1.70      2.20 o 
  -1   6  17       51.41       47.89      2.05 o 
   0   6  17       12.82       10.75      3.19 o 
   1   6  17       16.18       13.93      4.14 o 
   2   6  17        1.75       -0.91      2.59 o 
  -3   7  17        8.07        6.12      4.82 o 
  -2   7  17       20.97       22.74      2.53 o 
  -1   7  17       12.73       15.23      2.18 o 
   0   7  17       53.63       57.49      2.94 o 
   1   7  17        0.04        0.93      4.50 o 
   2   7  17        0.97        2.49      5.25 o 
  -2   8  17        0.68       -0.84      2.94 o 
  -1   8  17        8.25        6.69      2.56 o 
   0   8  17       20.84       20.49      2.10 o 
   1   8  17       12.28       10.18      6.03 o 
  -1   9  17       85.51       93.48      2.74 o 
   0   9  17        0.02       -0.07      1.57 o 
  -4   0  18       10.88        4.98      5.15 o 
  -2   0  18        1.09       -0.80      2.39 o 
   0   0  18        1.92        1.41      1.62 o 
   2   0  18        2.83        3.46      3.06 o 
  -4   1  18       27.50       16.49      3.16 o 
  -3   1  18      247.89      261.96      4.50 o 
  -2   1  18        0.40       -0.45      0.82 o 
  -1   1  18        6.61        9.71      1.95 o 
   0   1  18       27.09       27.10      1.68 o 
   1   1  18       33.16       37.48      1.84 o 
   2   1  18       18.27       13.26      2.04 o 
   3   1  18        1.23        1.08      2.53 o 
  -4   2  18        2.74        0.83      2.31 o 
  -3   2  18       48.21       50.08      3.04 o 
  -2   2  18        0.78       -0.07      0.48 o 
  -1   2  18       74.20       71.06      3.48 o 
   0   2  18        1.44       -0.35      0.83 o 
   1   2  18        0.03       -2.04      3.01 o 
   2   2  18        0.25       -0.57      0.75 o 
   3   2  18       13.14       13.04      2.91 o 
  -4   3  18       24.30       22.53      6.23 o 
  -3   3  18       92.58       91.25      2.69 o 
  -2   3  18       68.86       73.23      1.76 o 
  -1   3  18       97.55      102.20      1.74 o 
   0   3  18        0.54        1.48      2.01 o 
   1   3  18       65.19       58.27      1.98 o 
   2   3  18      113.37      112.02      3.50 o 
   3   3  18       33.68       35.35      2.63 o 
  -3   4  18       10.59        5.40      3.57 o 
  -2   4  18       72.25       58.61      2.08 o 
  -1   4  18       76.16       73.77      1.64 o 
   0   4  18      170.08      185.45      6.42 o 
   1   4  18       84.92       78.37      3.21 o 
   2   4  18       30.54       28.85      2.64 o 
   3   4  18        3.80        1.07      3.46 o 
  -3   5  18        3.42        3.42      3.43 o 
  -2   5  18       35.57       40.26      2.70 o 
  -1   5  18       34.42       35.29      1.84 o 
   0   5  18       56.85       64.79      2.67 o 
   1   5  18      109.21      124.12      6.33 o 
   2   5  18      152.15      155.84      7.02 o 
  -3   6  18       24.16       21.40      4.95 o 
  -2   6  18        2.75       -0.22      2.49 o 
  -1   6  18       56.43       53.89      2.82 o 
   0   6  18       37.62       32.05      2.04 o 
   1   6  18       17.90       14.84      3.79 o 
   2   6  18       11.90       13.64      4.37 o 
  -2   7  18       10.83       12.75      3.56 o 
  -1   7  18        3.81        4.80      2.23 o 
   0   7  18        0.28        1.22      2.15 o 
  -2   8  18       28.16       26.02      3.84 o 
  -1   8  18        1.76        4.00      2.84 o 
   0   8  18        4.92        4.70      2.61 o 
   1   8  18        1.64       -1.97      5.46 o 
  -3   0  19      150.70      156.40      5.33 o 
  -1   0  19        1.86        2.24      4.19 o 
   1   0  19        0.02       -2.19      2.60 o 
   3   0  19        2.44       -3.43      4.23 o 
  -3   1  19      123.36      133.32      3.45 o 
  -2   1  19       76.65       84.20      2.15 o 
  -1   1  19       78.58       91.06      3.00 o 
   0   1  19       71.50       74.95      2.42 o 
   1   1  19        8.64        1.55      1.92 o 
   2   1  19       18.00       13.21      2.50 o 
   3   1  19       27.14       18.57      4.76 o 
  -3   2  19        0.79       -0.03      0.63 o 
  -2   2  19       41.52       45.67      1.98 o 
  -1   2  19       69.89       68.52      1.82 o 
   0   2  19        7.90        7.03      2.45 o 
   1   2  19        0.86       -0.55      1.25 o 
   2   2  19        0.08       -0.82      1.55 o 
   3   2  19       52.58       47.81      5.00 o 
  -3   3  19       29.16       23.10      2.91 o 
  -2   3  19       76.39       87.19      1.98 o 
  -1   3  19       23.46       19.02      1.55 o 
   0   3  19       88.54       97.86      2.78 o 
   1   3  19        0.14        0.26      1.71 o 
   2   3  19        1.42        0.56      2.47 o 
  -3   4  19        0.08        0.45      0.93 o 
  -2   4  19        2.60       -0.14      1.63 o 
  -1   4  19       33.76       29.46      1.53 o 
   0   4  19       10.40        8.06      2.87 o 
   1   4  19        0.12       -0.78      3.42 o 
   2   4  19        1.95        1.09      2.30 o 
  -3   5  19      176.25      218.87      6.48 o 
  -2   5  19       10.43       10.72      2.71 o 
  -1   5  19       12.61       13.47      2.19 o 
   0   5  19      107.54      106.00      3.46 o 
   1   5  19        1.03       -0.06      2.69 o 
   2   5  19       13.45       16.72      3.88 o 
  -2   6  19        7.16        5.48      3.14 o 
  -1   6  19       12.05        5.97      2.39 o 
   0   6  19        2.75        1.06      2.24 o 
   1   6  19        1.33       -2.04      2.94 o 
  -2   7  19       65.54       68.78      3.06 o 
  -1   7  19        0.00       -2.21      2.49 o 
   0   7  19       78.64       87.61     14.89 o 
   1   7  19        0.80       -7.03      7.03 o 
   0   8  19       13.11       13.40      2.67 o 
  -2   0  20       62.57       62.47      3.17 o 
   0   0  20       56.74       52.84      2.86 o 
   2   0  20        5.39        5.39      3.90 o 
  -3   1  20        0.74       -0.63      2.93 o 
  -2   1  20      135.57      160.01      2.65 o 
  -1   1  20       15.23       15.61      1.86 o 
   0   1  20      110.36      116.08      4.50 o 
   1   1  20        0.95        1.96      2.46 o 
   2   1  20        0.43       -0.64      2.47 o 
  -3   2  20        1.27        0.09      0.90 o 
  -2   2  20        2.07       -0.60      0.64 o 
  -1   2  20       82.76       86.20      1.80 o 
   0   2  20        4.62       -2.25      2.42 o 
   1   2  20        3.50        4.43      2.37 o 
   2   2  20       20.84       18.51      2.91 o 
  -3   3  20       81.49       82.16      4.77 o 
  -2   3  20       38.68       41.41      2.09 o 
  -1   3  20       11.49       13.12      1.67 o 
   0   3  20        2.53        0.44      2.57 o 
   1   3  20       60.23       65.41      3.18 o 
   2   3  20        7.52        4.44      3.04 o 
  -3   4  20        0.12        0.04      5.57 o 
  -2   4  20       25.70       13.50      2.51 o 
  -1   4  20       16.27       16.18      2.28 o 
   0   4  20        0.25       -1.08      3.24 o 
   1   4  20        8.84        8.35      3.20 o 
   2   4  20        3.36        7.04      3.95 o 
  -2   5  20      103.24      111.92      3.20 o 
  -1   5  20       19.06       19.19      2.26 o 
   0   5  20       36.57       35.60      4.54 o 
   1   5  20        5.11        4.58      4.54 o 
  -2   6  20        2.43        3.58      3.86 o 
  -1   6  20        5.25        2.22      2.54 o 
   0   6  20       20.43       20.11      2.78 o 
   1   6  20        1.98       -2.43      5.05 o 
  -1   7  20        6.09        0.08      2.40 o 
   0   7  20       18.08       17.11      2.46 o 
  -3   0  21        0.05       -1.37     10.13 o 
  -1   0  21        0.53       -0.09      1.08 o 
   1   0  21        3.64       -1.13      3.34 o 
  -3   1  21        0.05        0.58      3.84 o 
  -2   1  21       32.60       34.96      2.54 o 
  -1   1  21        8.31       10.02      2.06 o 
   0   1  21       26.49       31.61      2.73 o 
   1   1  21       40.87       41.19      2.77 o 
   2   1  21        0.22       -0.83      2.65 o 
  -2   2  21       12.54        6.89      2.42 o 
  -1   2  21        5.21        2.77      1.41 o 
   0   2  21        1.66       -0.62      2.19 o 
   1   2  21        3.07        1.80      1.98 o 
   2   2  21        0.94       -0.80      4.16 o 
  -2   3  21       35.58       39.48      2.29 o 
  -1   3  21       83.65       92.62      2.10 o 
   0   3  21       65.03       63.15      4.43 o 
   1   3  21        6.48        6.73      3.51 o 
  -2   4  21        0.76       -1.08      1.85 o 
  -1   4  21        9.88        7.71      2.47 o 
   0   4  21       38.64       39.29      4.59 o 
   1   4  21       49.65       45.04      5.00 o 
  -1   5  21       43.29       46.39      3.55 o 
   0   5  21       25.96       23.10      2.52 o 
   1   5  21      114.31      124.55      5.08 o 
  -2   0  22       12.59       10.43      3.94 o 
   0   0  22        9.16        7.11      6.41 o 
  -2   1  22       41.32       44.46      2.88 o 
  -1   1  22       54.60       65.68      2.52 o 
   0   1  22       12.12       11.99      4.86 o 
   1   1  22       29.03       29.27      2.87 o 
  -2   2  22        0.00        0.43      2.03 o 
  -1   2  22        0.75       -1.52      1.97 o 
   0   2  22        6.26        3.12      4.94 o 
   1   2  22        1.18       -1.34      2.19 o 
  -2   3  22        0.49        0.70      2.78 o 
  -1   3  22       14.45       18.56      2.17 o 
   0   3  22        0.01       -1.74      3.63 o 
   1   3  22       15.74       12.93      3.94 o 
  -1   4  22       12.70       11.65      2.84 o 
   0   4  22        5.94        1.98      2.20 o 
  -1   0  23        0.05       -3.51      4.27 o 
  -1   1  23       29.20       32.11      2.37 o 
   0   1  23       11.19       11.63      5.16 o 
  -1   2  23        7.03        5.68      2.42 o 
   0   2  23       10.22        4.86      5.25 o 
                                                 
